# Supplementary material for: 3-[4-(Dimethyl­amino)benzyl­ideneamino]benzonitrile
Source: Acta Crystallogr Sect E Struct Rep Online. 2009 Apr 2;65(Pt 5):o945. doi: 10.1107/S1600536809011568 (PMC2977646; doi:10.1107/S1600536809011568)
Supplement: Supplementary file 2 [file e-65-0o945-Isup2.hkl]

# 
# h,k,l, Fc-squared, Fo-squared, sigma(Fo-squared) and status flag 
# 
data_I
_shelx_title ' xhj in P21/c' 
_shelx_refln_list_code          4 
_shelx_F_calc_maximum      144.03 
_exptl_crystal_F_000       528.00 
_reflns_d_resolution_high  0.8107 
 
loop_ 
 _symmetry_equiv_pos_as_xyz 
 'x, y, z' 
 '-x, y+1/2, -z+1/2' 
 '-x, -y, -z' 
 'x, -y-1/2, z-1/2' 
 
_cell_length_a     6.0924 
_cell_length_b    29.1270 
_cell_length_c     7.3768 
_cell_angle_alpha  90.000 
_cell_angle_beta   92.924 
_cell_angle_gamma  90.000 
 
_shelx_F_squared_multiplier     1.000 
 
loop_ 
 _refln_index_h 
 _refln_index_k 
 _refln_index_l 
 _refln_F_squared_calc 
 _refln_F_squared_meas 
 _refln_F_squared_sigma 
 _refln_observed_status 
   1   0   0     4214.47     3503.51    437.43 o 
   2   0   0      370.16      324.45      8.98 o 
   3   0   0      371.41      443.01     13.30 o 
   4   0   0      849.54      953.13     38.94 o 
   5   0   0       62.25       72.17      4.87 o 
   6   0   0       88.47       96.97      4.16 o 
   7   0   0        0.09        0.00      1.28 o 
   1   1   0      602.13      560.75      8.72 o 
   2   1   0        4.01        2.15      0.25 o 
   3   1   0        9.02       10.13      0.62 o 
   4   1   0      109.30      125.00      2.46 o 
   5   1   0        6.54        8.52      0.98 o 
   6   1   0        7.30        8.09      1.11 o 
   7   1   0        7.08        8.94      1.95 o 
   1   2   0     2097.53     2020.52     64.40 o 
   2   2   0     1834.81     1835.17     58.32 o 
   3   2   0       22.42       14.27      0.61 o 
   4   2   0      685.22      761.70     27.14 o 
   5   2   0      109.67      111.33      6.05 o 
   6   2   0      155.45      151.72      5.55 o 
   7   2   0       74.03       71.44      4.20 o 
   1   3   0       34.44       35.44      1.13 o 
   2   3   0      968.86      901.62     22.01 o 
   3   3   0      369.22      396.99     16.47 o 
   4   3   0       22.42       19.75      0.98 o 
   5   3   0      215.12      211.94      7.25 o 
   6   3   0       12.09       10.39      1.23 o 
   7   3   0        2.59        0.97      0.93 o 
   0   4   0     4525.86     4658.60     28.40 o 
   1   4   0     1228.63     1167.73     53.34 o 
   2   4   0     1081.77     1088.45     29.80 o 
   3   4   0     2453.20     2764.07    121.99 o 
   4   4   0       81.26       65.49      6.12 o 
   5   4   0       95.14       95.79      4.04 o 
   6   4   0        5.71        5.47      1.19 o 
   7   4   0       83.00       84.92      7.16 o 
   1   5   0     2283.24     2166.30    125.95 o 
   2   5   0     1103.09     1064.16     22.72 o 
   3   5   0        1.87        1.70      0.32 o 
   4   5   0        7.42        3.31      1.40 o 
   5   5   0      706.73      674.53     36.40 o 
   6   5   0      309.47      302.73     24.30 o 
   7   5   0       24.84       20.87      2.12 o 
   0   6   0      776.98      530.95    241.31 o 
   1   6   0        6.10        4.70      0.42 o 
   2   6   0       21.21       21.98      0.89 o 
   3   6   0        0.71        0.46      0.28 o 
   4   6   0      103.63       88.16      5.80 o 
   5   6   0      407.09      434.24     23.76 o 
   6   6   0      420.26      418.15     33.22 o 
   7   6   0      108.94      103.31      4.02 o 
   1   7   0      505.98      552.66     29.26 o 
   2   7   0      147.43      164.91      7.57 o 
   3   7   0        0.22        0.78      0.39 o 
   4   7   0      148.22      125.60      6.39 o 
   5   7   0      244.52      241.33     16.34 o 
   6   7   0      205.47      223.71     13.99 o 
   7   7   0       35.31       31.85      2.43 o 
   0   8   0     2821.01     2194.56    689.87 o 
   1   8   0      186.08      184.91      8.90 o 
   2   8   0       91.26       87.78      3.10 o 
   3   8   0      123.37      126.07      2.33 o 
   4   8   0      113.81      105.66      4.97 o 
   5   8   0       90.94       93.69      2.88 o 
   6   8   0      113.21      103.27      6.07 o 
   7   8   0        0.35        0.08      0.89 o 
   1   9   0     2298.91     2323.36    118.72 o 
   2   9   0     2799.61     3010.98    145.19 o 
   3   9   0       47.63       49.14      1.75 o 
   4   9   0       19.48       22.09      1.23 o 
   5   9   0     1165.45     1106.57     49.05 o 
   6   9   0       43.74       38.19      2.38 o 
   7   9   0       26.15       21.75      2.18 o 
   0  10   0     1282.49     1105.98    221.97 o 
   1  10   0      174.78      173.92      9.56 o 
   2  10   0       76.39       82.90      3.86 o 
   3  10   0      226.94      226.62      9.68 o 
   4  10   0       11.87       11.60      1.13 o 
   5  10   0        4.89        6.52      1.43 o 
   6  10   0       93.27       88.16      6.50 o 
   7  10   0        1.67        1.05      1.27 o 
   1  11   0     1325.44     1405.66     75.61 o 
   2  11   0      162.95      150.92      7.03 o 
   3  11   0     1409.95     1543.37     61.89 o 
   4  11   0       67.60       75.70      3.26 o 
   5  11   0       48.59       54.20      3.12 o 
   6  11   0        1.95        0.80      1.06 o 
   7  11   0       93.99       83.23      4.61 o 
   0  12   0      295.34      277.08     32.71 o 
   1  12   0      766.66      809.12     47.11 o 
   2  12   0      190.24      182.46     11.55 o 
   3  12   0      252.77      270.61     12.91 o 
   4  12   0        7.64        7.05      0.99 o 
   5  12   0        1.84        0.88      0.93 o 
   6  12   0        1.81        0.97      1.06 o 
   7  12   0        6.13        6.90      1.88 o 
   1  13   0     1152.26     1314.03     70.09 o 
   2  13   0      656.62      724.07     29.50 o 
   3  13   0       58.38       40.15      2.15 o 
   4  13   0      294.93      278.29      7.60 o 
   5  13   0      131.00      126.45     11.13 o 
   6  13   0        0.61        2.83      1.23 o 
   0  14   0     1000.44     1092.00    106.55 o 
   1  14   0        0.96        2.55      0.61 o 
   2  14   0      145.00      128.79      5.76 o 
   3  14   0      125.85      122.67      6.86 o 
   4  14   0      211.56      197.69      7.60 o 
   5  14   0      267.70      280.71     15.16 o 
   6  14   0       20.45       22.58      2.55 o 
   1  15   0        1.66        1.17      0.38 o 
   2  15   0      650.89      683.18     34.96 o 
   3  15   0      203.90      201.85     10.41 o 
   4  15   0      377.02      395.14     20.24 o 
   5  15   0      202.78      183.63     11.05 o 
   6  15   0       11.18       13.01      2.19 o 
   0  16   0      772.94      905.24     65.57 o 
   1  16   0        7.80        7.92      0.95 o 
   2  16   0      247.12      265.81     12.95 o 
   3  16   0      169.53      166.84      9.65 o 
   4  16   0      361.61      364.69     16.10 o 
   5  16   0        0.26        0.40      0.89 o 
   6  16   0        1.84        0.98      1.23 o 
   1  17   0       53.32       65.12      7.19 o 
   2  17   0       48.38       53.25      1.95 o 
   3  17   0      139.43      139.41      6.13 o 
   4  17   0      983.71     1025.93     56.67 o 
   5  17   0      149.10      136.93      7.11 o 
   6  17   0       20.57       24.48      2.78 o 
   0  18   0       11.77        8.93      1.09 o 
   1  18   0       59.18       43.40      3.78 o 
   2  18   0       44.17       47.59      2.48 o 
   3  18   0      969.57      940.42     49.45 o 
   4  18   0      924.55      883.55     66.48 o 
   5  18   0       55.61       48.97      3.23 o 
   6  18   0       32.35       39.03      3.35 o 
   1  19   0      338.55      275.39     26.27 o 
   2  19   0       28.63       25.57      1.57 o 
   3  19   0      116.05      120.49      4.67 o 
   4  19   0      326.52      314.76     23.16 o 
   5  19   0       78.36       64.26      6.82 o 
   6  19   0       14.34       19.90      2.63 o 
   0  20   0      575.72      546.45     38.03 o 
   1  20   0       29.51       23.09      1.59 o 
   2  20   0      270.03      265.56     12.30 o 
   3  20   0       71.28       64.80      4.15 o 
   4  20   0       15.78       19.87      2.19 o 
   5  20   0       26.49       20.08      2.44 o 
   6  20   0        0.10        0.70      1.25 o 
   1  21   0       29.71       24.88      4.44 o 
   2  21   0      249.45      250.90     16.16 o 
   3  21   0       18.41       15.14      3.50 o 
   4  21   0        2.75        3.84      1.30 o 
   5  21   0        1.55        0.51      0.99 o 
   6  21   0       66.26       69.82      6.20 o 
   0  22   0       83.92       84.49      4.65 o 
   1  22   0     2841.16     2489.91    215.67 o 
   2  22   0      137.67      116.34     13.50 o 
   3  22   0        1.21        1.03      0.87 o 
   4  22   0      199.12      168.85      8.53 o 
   5  22   0       67.87       66.58      3.99 o 
   1  23   0       20.20       18.36      6.28 o 
   2  23   0      174.27      149.73     19.20 o 
   3  23   0       36.96       36.17      3.18 o 
   4  23   0       13.75       13.42      1.99 o 
   5  23   0       23.76       18.68      2.44 o 
   0  24   0       34.83       36.18      2.31 o 
   1  24   0      407.82      355.25     36.51 o 
   2  24   0     1164.55     1214.89     60.40 o 
   3  24   0        9.14        7.43      1.53 o 
   4  24   0       31.86       32.60      5.03 o 
   5  24   0        1.75        0.42      1.15 o 
   1  25   0       26.82       31.02      3.60 o 
   2  25   0      332.05      309.64      6.24 o 
   3  25   0        0.31        1.12      1.00 o 
   4  25   0       28.07       27.38      2.70 o 
   5  25   0       24.48       19.78      2.61 o 
   0  26   0        1.10        1.35      1.31 o 
   1  26   0      634.30      531.94     56.31 o 
   2  26   0       84.01       46.29      9.36 o 
   3  26   0       85.54       87.21      6.42 o 
   4  26   0        3.88        5.83      1.71 o 
   5  26   0      107.39      101.81     10.43 o 
   1  27   0       15.37        9.77      4.07 o 
   2  27   0       44.27       48.53      3.06 o 
   3  27   0       94.18       94.48     10.00 o 
   4  27   0       57.75       65.60      9.65 o 
   0  28   0        0.00        0.43      0.87 o 
   1  28   0      119.98       99.24      3.32 o 
   2  28   0       21.35       21.17      2.25 o 
   3  28   0      111.88      103.45     10.91 o 
   4  28   0       18.05       18.42      2.49 o 
   1  29   0       52.86       52.52      2.51 o 
   2  29   0        0.00        0.77      1.00 o 
   3  29   0        0.04        0.11      1.05 o 
   4  29   0        8.54       11.97      2.21 o 
   0  30   0       24.91       21.50      3.10 o 
   1  30   0        5.47        5.27      1.13 o 
   2  30   0       34.68       34.29      2.85 o 
   3  30   0        0.06        1.86      1.47 o 
   4  30   0        3.41        4.33      1.77 o 
   1  31   0        5.83        6.42      1.51 o 
   2  31   0        0.15        0.11      1.04 o 
   3  31   0       79.77      101.75      9.44 o 
   0  32   0        4.28        3.32      1.87 o 
   1  32   0        0.43        1.66      1.55 o 
   2  32   0       19.37       21.50      3.64 o 
   3  32   0       36.20       40.07      4.89 o 
   1  33   0        9.81       10.38      2.78 o 
   2  33   0        0.16        0.00      1.60 o 
   0  34   0        9.29        6.95      2.51 o 
   1  34   0       15.89       20.91      3.53 o 
   2  34   0       13.58       15.94      3.37 o 
   1  35   0        9.79       13.59      3.21 o 
  -7   1   1        0.30        1.26      1.13 o 
  -6   1   1        0.02        0.82      0.86 o 
  -5   1   1       16.93       13.13      1.07 o 
  -4   1   1      244.85      249.74      5.01 o 
  -3   1   1        1.29        1.70      0.34 o 
  -2   1   1       76.72       82.46      2.77 o 
  -1   1   1     4618.89     4274.22    111.59 o 
   0   1   1        9.19        6.28      0.93 o 
   1   1   1      327.05      315.62      5.54 o 
   2   1   1       11.44        9.04      0.60 o 
   3   1   1       71.09       86.20      1.95 o 
   4   1   1       46.89       45.99      1.70 o 
   5   1   1        1.52        1.86      0.63 o 
   6   1   1       50.32       51.31      2.29 o 
   7   1   1       91.93      100.90      3.45 o 
  -7   2   1       11.98       10.31      2.06 o 
  -6   2   1       88.03       88.38      6.18 o 
  -5   2   1       37.89       39.55      1.67 o 
  -4   2   1      170.54      214.15      7.10 o 
  -3   2   1      862.67      879.44     49.74 o 
  -2   2   1     1030.36     1022.60     30.11 o 
  -1   2   1     6414.27     5940.98     71.09 o 
   0   2   1        2.88        4.95      0.74 o 
   1   2   1    16656.30    15095.62    531.50 o 
   2   2   1      230.75      216.86      4.59 o 
   3   2   1       68.82       80.26      1.90 o 
   4   2   1      186.92      209.54      3.90 o 
   5   2   1       52.19       50.41      2.63 o 
   6   2   1       33.44       28.79      1.77 o 
   7   2   1        2.74        2.27      0.96 o 
  -7   3   1       20.85       16.00      2.34 o 
  -6   3   1       31.11       26.99      1.96 o 
  -5   3   1       51.66       54.87      3.45 o 
  -4   3   1       28.33       18.71      0.85 o 
  -3   3   1        1.30        2.66      0.36 o 
  -2   3   1      693.06      781.52     19.72 o 
  -1   3   1     1513.06     1581.82     44.14 o 
   0   3   1        4.51        2.73      0.29 o 
   1   3   1      728.35      754.55     18.66 o 
   2   3   1      434.96      438.75      9.13 o 
   3   3   1      375.34      433.61     14.88 o 
   4   3   1      323.57      324.77     13.12 o 
   5   3   1        5.90        5.13      0.86 o 
   6   3   1       40.04       38.95      2.08 o 
   7   3   1       12.87        9.47      1.61 o 
  -7   4   1        3.45        0.62      1.13 o 
  -6   4   1      318.03      320.84     23.03 o 
  -5   4   1      225.45      217.46      6.90 o 
  -4   4   1        0.66        0.86      0.34 o 
  -3   4   1     1931.19     2079.65     57.38 o 
  -2   4   1       78.08       94.20      2.06 o 
  -1   4   1     4424.01     4389.77    126.94 o 
   0   4   1        5.08        9.79      2.07 o 
   1   4   1        7.02        3.79      0.43 o 
   2   4   1      361.20      323.99      9.46 o 
   3   4   1     1196.12     1313.06     41.08 o 
   4   4   1      827.19      771.54     26.91 o 
   5   4   1       83.73       85.41      2.58 o 
   6   4   1        1.33        0.00      0.64 o 
   7   4   1       14.78       11.52      1.73 o 
  -7   5   1       25.85       25.57      2.76 o 
  -6   5   1       82.54       80.23      4.71 o 
  -5   5   1      530.65      578.55     31.41 o 
  -4   5   1      241.48      231.34      6.94 o 
  -3   5   1       35.32       39.59      0.99 o 
  -2   5   1        0.05        0.49      0.21 o 
  -1   5   1      372.05      396.97     14.42 o 
   0   5   1      443.67      463.62     24.09 o 
   1   5   1      297.60      296.71     27.79 o 
   2   5   1      936.61     1040.27     42.65 o 
   3   5   1      296.63      293.81     11.84 o 
   4   5   1        0.54        0.54      0.50 o 
   5   5   1       47.11       48.83      2.01 o 
   6   5   1       75.45       87.24      3.88 o 
   7   5   1        3.03        1.31      1.02 o 
  -7   6   1      110.77       90.92      6.47 o 
  -6   6   1      139.73      130.31      5.46 o 
  -5   6   1       48.61       48.88      4.09 o 
  -4   6   1       12.01       12.90      0.73 o 
  -3   6   1       25.86       23.01      0.79 o 
  -2   6   1     1259.11     1365.40     39.06 o 
  -1   6   1        8.44       10.02      0.66 o 
   0   6   1      320.09      339.98     18.02 o 
   1   6   1        0.27        0.38      0.23 o 
   2   6   1       78.66       90.51      2.15 o 
   3   6   1      378.20      367.49     11.48 o 
   4   6   1      177.12      178.37      5.33 o 
   5   6   1     1685.73     1598.00     63.00 o 
   6   6   1      312.20      316.23     14.37 o 
   7   6   1       21.55       27.44      2.40 o 
  -7   7   1        5.32        2.51      1.34 o 
  -6   7   1      756.43      743.52     47.59 o 
  -5   7   1     1091.78      994.64     67.32 o 
  -4   7   1       36.17       32.67      1.62 o 
  -3   7   1      475.26      523.17     19.25 o 
  -2   7   1        2.79        2.86      0.34 o 
  -1   7   1     3529.68     3625.52    153.83 o 
   0   7   1      126.88      115.96      6.17 o 
   1   7   1     1018.38      985.83     98.76 o 
   2   7   1        2.53        1.20      0.41 o 
   3   7   1       40.10       42.39      1.70 o 
   4   7   1      580.88      555.90     16.74 o 
   5   7   1      193.44      186.08      9.76 o 
   6   7   1      990.87      943.52     44.02 o 
   7   7   1        0.02        0.06      0.92 o 
  -7   8   1       10.64        6.25      1.93 o 
  -6   8   1       75.32       65.22      4.59 o 
  -5   8   1       12.83        6.91      2.20 o 
  -4   8   1       58.19       52.71      2.01 o 
  -3   8   1        2.34        1.77      0.39 o 
  -2   8   1       57.58       54.80      2.33 o 
  -1   8   1        9.03        9.92      0.51 o 
   0   8   1       10.15       16.32      1.06 o 
   1   8   1     1458.89     1587.61    188.30 o 
   2   8   1      478.17      547.78     30.40 o 
   3   8   1        3.04        1.23      0.50 o 
   4   8   1       26.89       29.24      1.65 o 
   5   8   1      309.19      269.55      6.87 o 
   6   8   1      173.44      194.01      8.08 o 
   7   8   1      144.38      154.58     12.92 o 
  -7   9   1       17.19       17.05      1.97 o 
  -6   9   1      982.09      953.27     50.26 o 
  -5   9   1      255.96      270.84     14.17 o 
  -4   9   1      153.25      158.98      9.04 o 
  -3   9   1       88.44      120.20      5.86 o 
  -2   9   1     3252.46     3595.87    184.27 o 
  -1   9   1       18.17       18.03      0.88 o 
   0   9   1      447.62      436.88     24.69 o 
   1   9   1      176.12      215.69     19.90 o 
   2   9   1     1164.85     1262.15     80.68 o 
   3   9   1      266.80      226.00      9.79 o 
   4   9   1       88.97       85.96      2.72 o 
   5   9   1       76.97       90.53      3.12 o 
   6   9   1      191.41      198.11     21.39 o 
   7   9   1       72.81       74.63      4.50 o 
  -7  10   1        4.86        2.87      1.12 o 
  -6  10   1      397.44      380.34     18.48 o 
  -5  10   1      139.79      150.45      9.96 o 
  -4  10   1       76.17       79.46      4.04 o 
  -3  10   1       16.93       12.46      0.84 o 
  -2  10   1        0.37        1.47      0.36 o 
  -1  10   1        9.66        7.10      0.68 o 
   0  10   1      139.44      139.63      7.76 o 
   1  10   1       18.41       14.77      5.04 o 
   2  10   1      169.81      221.69     13.45 o 
   3  10   1      401.39      413.75     21.21 o 
   4  10   1        0.01        0.25      0.54 o 
   5  10   1      171.18      167.27      6.65 o 
   6  10   1       46.98       47.55      3.37 o 
   7  10   1       22.97       22.23      2.81 o 
  -7  11   1       22.06       23.12      2.76 o 
  -6  11   1        0.25        0.83      0.85 o 
  -5  11   1       12.78       14.11      1.48 o 
  -4  11   1       38.20       41.78      1.99 o 
  -3  11   1      343.45      395.32     19.78 o 
  -2  11   1      985.64     1013.32     71.21 o 
  -1  11   1      213.66      215.04      9.56 o 
   0  11   1       76.28       81.50      3.46 o 
   1  11   1      201.04      205.08     15.51 o 
   2  11   1      130.49      127.00      7.85 o 
   3  11   1      597.99      703.61     29.70 o 
   4  11   1        0.90        0.81      0.61 o 
   5  11   1        8.67        8.82      1.28 o 
   6  11   1       58.24       55.87      4.55 o 
   7  11   1       19.20       22.71      2.80 o 
  -7  12   1       74.96       90.26      5.05 o 
  -6  12   1       41.18       41.61      4.89 o 
  -5  12   1       36.51       36.53      2.65 o 
  -4  12   1        2.52        2.52      0.96 o 
  -3  12   1      841.32      891.27     44.45 o 
  -2  12   1      236.14      234.07      9.58 o 
  -1  12   1       80.86       73.55      2.75 o 
   0  12   1       67.36       79.35      4.93 o 
   1  12   1      419.25      446.61     38.35 o 
   2  12   1      888.67      900.26     50.14 o 
   3  12   1        6.15        5.67      0.84 o 
   4  12   1        4.85        7.30      1.09 o 
   5  12   1      105.32      101.35      5.33 o 
   6  12   1        1.86        4.08      1.45 o 
  -6  13   1       82.36       85.87      4.33 o 
  -5  13   1      303.46      296.31     22.97 o 
  -4  13   1      235.00      239.67     13.64 o 
  -3  13   1      414.37      434.68     16.51 o 
  -2  13   1      206.77      210.36     14.51 o 
  -1  13   1     3734.61     3925.05    158.52 o 
   0  13   1      264.40      257.83     13.66 o 
   1  13   1      933.00     1004.70     76.78 o 
   2  13   1      194.03      207.24      8.96 o 
   3  13   1       78.28       80.06      3.18 o 
   4  13   1       59.62       68.81      2.87 o 
   5  13   1      119.50      125.72      3.76 o 
   6  13   1        4.61        4.38      1.46 o 
  -6  14   1        0.00        0.00      0.94 o 
  -5  14   1       35.49       37.27      3.10 o 
  -4  14   1      246.97      274.71     21.93 o 
  -3  14   1      605.76      605.81     27.92 o 
  -2  14   1       11.74       19.41      1.20 o 
  -1  14   1       38.33       36.83      2.92 o 
   0  14   1      862.34      926.10     38.45 o 
   1  14   1      789.03      958.14     76.22 o 
   2  14   1       75.46       67.44      3.02 o 
   3  14   1       86.12       81.23      2.76 o 
   4  14   1        3.21        3.22      0.88 o 
   5  14   1        1.04        1.58      1.20 o 
   6  14   1       41.04       40.49      3.24 o 
  -6  15   1       28.32       30.76      2.85 o 
  -5  15   1      216.19      218.56     14.92 o 
  -4  15   1      325.83      299.87     20.06 o 
  -3  15   1      381.72      366.11     17.56 o 
  -2  15   1       38.68       27.97      1.34 o 
  -1  15   1       47.71       30.94      1.17 o 
   0  15   1     2563.92     2743.64    108.19 o 
   1  15   1       13.84       12.18      3.34 o 
   2  15   1       42.54       59.61      3.56 o 
   3  15   1        8.92       10.14      1.11 o 
   4  15   1      243.87      241.26      4.79 o 
   5  15   1        5.78        3.50      0.98 o 
   6  15   1        7.99        5.38      1.64 o 
  -6  16   1        0.02        0.00      0.97 o 
  -5  16   1       79.21       90.71      8.85 o 
  -4  16   1       74.17       72.20      6.98 o 
  -3  16   1        0.15        0.24      0.64 o 
  -2  16   1        2.48        0.87      0.53 o 
  -1  16   1       23.79       25.84      1.27 o 
   0  16   1       10.45       18.96      1.42 o 
   1  16   1      127.25      150.07     12.15 o 
   2  16   1        5.01        3.46      0.73 o 
   3  16   1        2.18        3.57      0.92 o 
   4  16   1     1961.45     1935.19     69.46 o 
   5  16   1      336.10      333.46     21.85 o 
   6  16   1      110.15      116.20      8.50 o 
  -6  17   1        6.58        4.01      1.49 o 
  -5  17   1       77.34       62.54      5.59 o 
  -4  17   1     2239.28     2213.97    138.37 o 
  -3  17   1      672.73      665.28     36.34 o 
  -2  17   1        0.04        0.59      0.50 o 
  -1  17   1        3.58        6.99      0.67 o 
   0  17   1      290.95      307.54     12.59 o 
   1  17   1       69.91       53.05      8.56 o 
   2  17   1       30.51       29.41      1.56 o 
   3  17   1      372.00      390.96     14.02 o 
   4  17   1      177.44      170.26     10.58 o 
   5  17   1        5.13        5.79      1.55 o 
   6  17   1        0.82        0.68      1.17 o 
  -6  18   1       37.43       47.72      3.54 o 
  -5  18   1        2.88        1.90      1.06 o 
  -4  18   1        8.38        4.91      1.29 o 
  -3  18   1      196.03      209.55     23.56 o 
  -2  18   1       61.63       53.91      1.96 o 
  -1  18   1      105.54      105.83      3.66 o 
   0  18   1       71.87       76.82      2.77 o 
   1  18   1      142.35      143.47      8.63 o 
   2  18   1       46.77       46.64      2.08 o 
   3  18   1     1791.22     1707.95    110.38 o 
   4  18   1       53.28       61.37      5.12 o 
   5  18   1        0.07        0.96      1.02 o 
   6  18   1       57.66       56.80      3.88 o 
  -6  19   1       90.78       97.95      6.95 o 
  -5  19   1       14.00       14.65      2.10 o 
  -4  19   1      435.60      426.76     27.92 o 
  -3  19   1       77.94       82.26      7.78 o 
  -2  19   1      137.91      128.22      3.35 o 
  -1  19   1        4.11        6.54      0.73 o 
   0  19   1        0.83        0.27      0.42 o 
   1  19   1       28.78       28.04      4.45 o 
   2  19   1       30.17       37.21      2.59 o 
   3  19   1      627.26      581.55     36.26 o 
   4  19   1       38.91       29.79      1.96 o 
   5  19   1       13.15       14.44      2.78 o 
   6  19   1       16.35       17.99      3.40 o 
  -6  20   1        0.21        0.17      1.15 o 
  -5  20   1       77.68       69.13     10.43 o 
  -4  20   1       17.33       22.22      2.70 o 
  -3  20   1       70.05       63.67      3.21 o 
  -2  20   1       42.60       41.28      1.83 o 
  -1  20   1       38.14       36.79      1.46 o 
   0  20   1       70.63       76.25      3.36 o 
   1  20   1      159.05      144.80      6.44 o 
   2  20   1        7.11        6.22      0.98 o 
   3  20   1      112.90      101.23      7.00 o 
   4  20   1      229.18      235.90      9.64 o 
   5  20   1      393.74      355.28     38.22 o 
   6  20   1        4.62        4.81      1.70 o 
  -6  21   1       98.97      108.31      5.37 o 
  -5  21   1       32.02       25.72      2.69 o 
  -4  21   1        0.41        0.21      0.85 o 
  -3  21   1       17.95       15.57      1.85 o 
  -2  21   1      217.36      204.62     17.36 o 
  -1  21   1        1.79        0.40      0.49 o 
   0  21   1       19.40       20.82      1.20 o 
   1  21   1       15.89       14.89      2.05 o 
   2  21   1       35.07       31.37      4.00 o 
   3  21   1       33.37       25.99      2.24 o 
   4  21   1        4.80        6.24      1.60 o 
   5  21   1      291.80      269.17     17.62 o 
  -5  22   1       98.32       91.90      9.79 o 
  -4  22   1        0.30        2.45      2.65 o 
  -3  22   1      306.49      292.01     23.13 o 
  -2  22   1      262.54      263.53     21.80 o 
  -1  22   1      701.24      684.31     16.11 o 
   0  22   1        2.44        2.72      0.67 o 
   1  22   1     1071.17     1081.55     65.78 o 
   2  22   1       31.17       35.79      3.25 o 
   3  22   1       14.94       15.67      1.47 o 
   4  22   1       88.17       74.49      7.46 o 
   5  22   1        1.73        1.63      1.21 o 
  -5  23   1        4.80        3.34      1.38 o 
  -4  23   1       25.39       19.03      2.83 o 
  -3  23   1        0.04        0.00      0.85 o 
  -2  23   1      524.27      533.87     42.58 o 
  -1  23   1      479.78      491.01     18.04 o 
   0  23   1        4.75        3.82      0.73 o 
   1  23   1      678.80      677.97     42.27 o 
   2  23   1       34.00       40.39      2.93 o 
   3  23   1      166.39      175.87      9.97 o 
   4  23   1        5.81        7.32      1.67 o 
   5  23   1        5.07        5.36      1.82 o 
  -5  24   1       81.38       66.85      4.16 o 
  -4  24   1      104.64      105.49      6.85 o 
  -3  24   1        0.86        0.07      0.92 o 
  -2  24   1      663.42      630.40     47.84 o 
  -1  24   1        0.05        0.96      1.02 o 
   0  24   1        0.02        0.00      0.45 o 
   1  24   1       57.76       50.63      4.75 o 
   2  24   1     2419.21     2303.75     87.94 o 
   3  24   1      111.72      105.51      4.54 o 
   4  24   1        7.15        7.72      1.77 o 
   5  24   1        2.78        5.61      2.73 o 
  -5  25   1        5.83        2.90      1.45 o 
  -4  25   1        6.80        6.91      1.70 o 
  -3  25   1      151.02      148.33      7.70 o 
  -2  25   1      128.83      132.31      4.92 o 
  -1  25   1       37.77       41.27      2.06 o 
   0  25   1       37.35       36.70      2.59 o 
   1  25   1        4.46        3.52      0.89 o 
   2  25   1      125.83      106.61      2.90 o 
   3  25   1       35.49       32.54      2.89 o 
   4  25   1       81.06       90.19     10.00 o 
   5  25   1        3.03        4.90      1.76 o 
  -5  26   1       24.90       28.18      5.88 o 
  -4  26   1        1.26        1.17      1.66 o 
  -3  26   1      128.51      120.43      4.93 o 
  -2  26   1     1728.50     1594.78     99.30 o 
  -1  26   1      166.32      192.22      5.83 o 
   0  26   1       97.35      100.60      4.85 o 
   1  26   1      251.25      246.45      8.01 o 
   2  26   1      188.71      170.00      5.12 o 
   3  26   1        1.09        0.75      1.02 o 
   4  26   1       23.70       25.29      4.04 o 
   5  26   1        1.07        1.23      1.36 o 
  -4  27   1        7.26        4.94      1.59 o 
  -3  27   1       83.96       80.40      4.14 o 
  -2  27   1       44.51       54.33      3.33 o 
  -1  27   1      206.49      186.40      5.67 o 
   0  27   1        1.12        1.53      0.72 o 
   1  27   1      326.45      279.95      9.63 o 
   2  27   1      207.65      181.59      7.33 o 
   3  27   1        9.78        8.58      1.72 o 
   4  27   1        4.52        3.64      1.53 o 
  -4  28   1       14.77       22.79      2.70 o 
  -3  28   1       66.55       66.15      3.87 o 
  -2  28   1       29.15       31.93      2.65 o 
  -1  28   1      567.78      488.92      9.22 o 
   0  28   1      397.44      383.84      9.72 o 
   1  28   1       47.42       41.64      2.43 o 
   2  28   1        3.50        0.62      0.81 o 
   3  28   1       16.28       17.12      1.80 o 
   4  28   1       78.15       98.77      6.31 o 
  -4  29   1       77.26       99.10      8.29 o 
  -3  29   1        3.31        3.18      1.40 o 
  -2  29   1       10.14        7.65      1.72 o 
   0  29   1        4.10        7.03      1.18 o 
   1  29   1      167.01      149.89      8.85 o 
   2  29   1       38.87       35.84      2.25 o 
   3  29   1       80.71       88.79      6.42 o 
   4  29   1       15.60       22.58      2.75 o 
  -4  30   1       89.85      124.81      5.72 o 
  -3  30   1       54.78       61.76      3.91 o 
  -2  30   1       26.53       22.84      4.52 o 
  -1  30   1       77.44       80.00      4.01 o 
   0  30   1      101.65      108.75      3.61 o 
   1  30   1        8.09        6.24      1.25 o 
   2  30   1       12.92       11.50      1.52 o 
   3  30   1        0.31        1.12      1.77 o 
   4  30   1        5.36        5.62      2.51 o 
  -3  31   1       82.99       89.01      4.69 o 
  -2  31   1        7.42       11.02      2.75 o 
  -1  31   1        0.76        0.60      1.01 o 
   0  31   1       19.69       15.23      1.65 o 
   1  31   1      354.20      363.75      9.79 o 
   2  31   1        0.16        0.00      1.44 o 
   3  31   1       20.35       28.35      4.23 o 
  -3  32   1       35.86       41.62      4.60 o 
  -2  32   1        6.73        7.75      1.83 o 
  -1  32   1        0.31        0.25      1.09 o 
   0  32   1        3.60        5.01      1.50 o 
   1  32   1        5.25        9.85      1.65 o 
   2  32   1       64.92       60.49      5.35 o 
   3  32   1       28.99       27.55      4.23 o 
  -2  33   1       32.83       36.08      3.18 o 
  -1  33   1       75.42       72.33      6.82 o 
   0  33   1       10.21       18.72      2.33 o 
   1  33   1      136.80      153.81      5.67 o 
   2  33   1       42.12       41.72      4.65 o 
  -2  34   1       42.41       51.00      6.74 o 
  -1  34   1        7.42        3.42      1.51 o 
   0  34   1        5.99        9.63      2.78 o 
   1  34   1       60.82       72.98      4.12 o 
   2  34   1       19.65       21.98      3.80 o 
  -1  35   1        2.65        2.35      1.98 o 
   0  35   1      239.71      325.68     12.20 o 
   1  35   1      160.89      188.17      9.15 o 
  -7   0   2      102.96       97.93      6.79 o 
  -6   0   2      178.07      177.95      8.02 o 
  -5   0   2        0.22        0.96      0.81 o 
  -4   0   2     1476.69     1499.63    122.09 o 
  -3   0   2      635.17      675.57     40.53 o 
  -2   0   2      203.98      203.89     12.64 o 
  -1   0   2    10393.57     8930.43    151.68 o 
   1   0   2     1575.55     1395.69     12.20 o 
   2   0   2       26.10       14.11      1.11 o 
   3   0   2       44.50       59.34      2.48 o 
   4   0   2      540.38      515.66     39.37 o 
   5   0   2        0.04        0.01      0.72 o 
   6   0   2        0.23        0.00      0.96 o 
   7   0   2       69.64      101.20     12.57 o 
  -7   1   2       71.66       75.91      4.27 o 
  -6   1   2        0.04        0.58      0.88 o 
  -5   1   2       48.88       49.28      2.18 o 
  -4   1   2        2.58        3.09      0.47 o 
  -3   1   2      243.15      251.19      7.76 o 
  -2   1   2      430.46      442.99     15.57 o 
  -1   1   2     6669.42     6277.63     97.17 o 
   0   1   2    20745.23    17364.30    226.33 o 
   1   1   2     7171.53     6644.31    204.03 o 
   2   1   2      145.43      139.83      2.26 o 
   3   1   2       12.06       15.83      0.99 o 
   4   1   2      125.13      126.27      2.87 o 
   5   1   2       17.44       16.53      1.36 o 
   6   1   2       20.46       21.70      1.72 o 
   7   1   2        5.04        9.23      1.61 o 
  -7   2   2      149.68      159.82      6.01 o 
  -6   2   2       21.67       16.19      2.03 o 
  -5   2   2      175.68      172.08      7.28 o 
  -4   2   2      526.15      571.06     19.12 o 
  -3   2   2      153.48      159.69      4.90 o 
  -2   2   2        0.19        0.35      0.19 o 
  -1   2   2     4289.70     3968.57     49.73 o 
   0   2   2     5666.67     5225.30     44.50 o 
   1   2   2       63.62       66.67      2.53 o 
   2   2   2      583.11      529.19      5.30 o 
   3   2   2      149.91      125.48      3.20 o 
   4   2   2      141.38      126.42      2.87 o 
   5   2   2      111.85      111.91      3.39 o 
   6   2   2        6.30        4.66      0.99 o 
   7   2   2       36.09       43.22      2.50 o 
  -7   3   2       20.08       17.90      2.46 o 
  -6   3   2       84.74       81.82      3.93 o 
  -5   3   2        8.75        7.05      1.92 o 
  -4   3   2      261.17      270.24      7.52 o 
  -3   3   2       63.45       82.71      2.96 o 
  -2   3   2      236.50      236.29      5.98 o 
  -1   3   2     5069.09     4752.41     46.40 o 
   0   3   2     5624.22     5138.07     79.58 o 
   1   3   2     3456.22     3274.41     85.61 o 
   2   3   2       81.81       69.46      3.30 o 
   3   3   2     1705.80     1691.05     39.21 o 
   4   3   2        6.91        7.75      0.92 o 
   5   3   2       87.97       89.20      2.76 o 
   6   3   2        0.05        0.58      0.71 o 
   7   3   2      217.79      240.61     13.29 o 
  -7   4   2       94.13       87.43      4.57 o 
  -6   4   2        6.61        6.87      1.58 o 
  -5   4   2      324.29      332.17      6.02 o 
  -4   4   2       31.57       22.89      7.45 o 
  -3   4   2        5.19        0.09      0.23 o 
  -2   4   2       19.65       17.64      2.18 o 
  -1   4   2     3019.53     2958.00     66.93 o 
   0   4   2      971.88      961.50     26.05 o 
   1   4   2     2637.50     2456.61     67.89 o 
   2   4   2     1500.62     1550.50     53.64 o 
   3   4   2       80.84       92.91      2.53 o 
   4   4   2      212.73      172.94      5.57 o 
   5   4   2      121.50      120.00      8.21 o 
   6   4   2      173.41      165.16      9.66 o 
   7   4   2        1.30        0.14      0.91 o 
  -7   5   2       84.39       86.87      4.61 o 
  -6   5   2       44.91       37.43      2.82 o 
  -5   5   2      607.26      615.20     14.31 o 
  -4   5   2        2.31        2.72      0.53 o 
  -3   5   2       42.01       43.40      1.32 o 
  -2   5   2      317.20      323.20      9.33 o 
  -1   5   2     1050.46      992.59     26.03 o 
   0   5   2      562.10      536.38     19.57 o 
   1   5   2       24.32       22.79      0.94 o 
   2   5   2      669.04      678.12     26.05 o 
   3   5   2     1214.96     1165.56     38.03 o 
   4   5   2     1079.66     1014.45     22.50 o 
   5   5   2      213.27      201.04      8.55 o 
   6   5   2      288.71      280.69     14.04 o 
   7   5   2      202.45      196.70      8.89 o 
  -7   6   2        3.01        1.69      1.30 o 
  -6   6   2      115.70      101.50      5.48 o 
  -5   6   2      369.44      357.01     12.68 o 
  -4   6   2      232.77      222.14      8.83 o 
  -3   6   2       46.38       53.34      1.88 o 
  -2   6   2       36.44       38.80      1.22 o 
  -1   6   2      102.38      107.93      3.88 o 
   0   6   2      557.55      517.23     23.99 o 
   1   6   2      601.17      617.84     21.98 o 
   2   6   2      217.26      242.68      7.00 o 
   3   6   2        0.08        2.07      0.64 o 
   4   6   2       60.70       70.15      2.93 o 
   5   6   2      661.07      684.77     30.51 o 
   6   6   2       94.07      109.79      4.47 o 
   7   6   2        6.25        6.86      1.60 o 
  -7   7   2        1.14        0.53      1.19 o 
  -6   7   2       81.26       80.81      4.41 o 
  -5   7   2      317.82      312.61     14.50 o 
  -4   7   2        1.17        1.55      0.50 o 
  -3   7   2       84.64       96.97      2.95 o 
  -2   7   2     1166.15     1211.37     32.71 o 
  -1   7   2      323.42      342.48     12.76 o 
   0   7   2      260.56      242.92     12.66 o 
   1   7   2     1514.37     1580.25     79.05 o 
   2   7   2      490.52      560.73     24.82 o 
   3   7   2      819.93      818.43     26.14 o 
   4   7   2       50.42       49.03      3.53 o 
   5   7   2      224.66      229.60      5.06 o 
   6   7   2      112.84      103.72      5.20 o 
   7   7   2      129.65      123.79     11.98 o 
  -7   8   2        0.56        0.21      1.77 o 
  -6   8   2        3.92        6.88      1.28 o 
  -5   8   2      129.72      117.31      6.31 o 
  -4   8   2       22.34       24.45      1.29 o 
  -3   8   2        2.92        8.62      0.76 o 
  -2   8   2        0.55        0.25      0.28 o 
  -1   8   2       15.46       12.32      0.61 o 
   0   8   2      115.17      110.32      4.73 o 
   1   8   2     1009.63     1123.48     52.61 o 
   2   8   2       21.03       25.35      2.26 o 
   3   8   2       66.11       77.99      4.60 o 
   4   8   2        1.10        3.98      0.91 o 
   5   8   2        1.20        0.00      0.62 o 
   6   8   2      211.84      205.13     11.49 o 
   7   8   2       12.37       10.72      2.25 o 
  -7   9   2       23.57       30.06      4.39 o 
  -6   9   2      262.24      302.26     18.36 o 
  -5   9   2      244.58      261.03     11.82 o 
  -4   9   2      173.43      171.19      8.04 o 
  -3   9   2        2.30        2.50      0.54 o 
  -2   9   2        9.34        6.90      0.77 o 
  -1   9   2        0.33        1.01      0.26 o 
   0   9   2        1.56        2.00      0.58 o 
   1   9   2      567.33      655.01     36.86 o 
   2   9   2       55.08       66.02      4.14 o 
   3   9   2      103.76      111.85      5.50 o 
   4   9   2       56.13       51.65      2.57 o 
   5   9   2      265.32      223.47      8.99 o 
   6   9   2       61.99       66.97      3.15 o 
  -7  10   2       64.44       56.70      5.67 o 
  -6  10   2       58.06       64.57      3.15 o 
  -5  10   2      141.29      140.63      6.64 o 
  -4  10   2       65.32       66.46      3.44 o 
  -3  10   2       99.48      109.96      6.61 o 
  -2  10   2      357.51      382.84     20.19 o 
  -1  10   2     1527.99     1577.96     67.68 o 
   0  10   2      304.96      341.42     17.97 o 
   1  10   2       26.98       24.01      1.65 o 
   2  10   2     2033.30     2119.47    147.12 o 
   3  10   2      246.89      277.05     10.30 o 
   4  10   2      148.53      144.64      4.34 o 
   5  10   2       94.39       93.83      3.34 o 
   6  10   2        0.20        0.00      0.79 o 
  -7  11   2      120.74      106.01      7.49 o 
  -6  11   2       25.13       22.29      3.08 o 
  -5  11   2      170.77      173.99      9.00 o 
  -4  11   2      458.05      455.88     27.96 o 
  -3  11   2       80.41      100.39      3.13 o 
  -2  11   2      147.70      117.19      5.23 o 
  -1  11   2      645.48      706.23     35.74 o 
   0  11   2      127.57      148.79      8.49 o 
   1  11   2      108.89      127.90      4.97 o 
   2  11   2       20.52       28.44      2.93 o 
   3  11   2       34.53       31.57      1.65 o 
   4  11   2        6.35        7.71      1.11 o 
   5  11   2      109.87      103.70      4.86 o 
   6  11   2       20.06       18.25      1.91 o 
  -6  12   2       93.28       88.74      8.32 o 
  -5  12   2      253.75      255.32     16.18 o 
  -4  12   2       10.48        7.42      1.09 o 
  -3  12   2      278.83      327.92     13.94 o 
  -2  12   2      458.49      495.04     19.02 o 
  -1  12   2      860.05      941.55     48.25 o 
   0  12   2      667.70      718.71     45.43 o 
   1  12   2      535.10      552.85     35.48 o 
   2  12   2      772.54      805.49     94.56 o 
   3  12   2       35.83       43.88      2.44 o 
   4  12   2      140.41      137.38      7.05 o 
   5  12   2       13.79       13.21      1.55 o 
   6  12   2        9.76       15.35      3.21 o 
  -6  13   2       13.45       16.41      2.18 o 
  -5  13   2      600.36      665.38     43.20 o 
  -4  13   2        1.31        1.35      0.70 o 
  -3  13   2      432.48      514.52     24.63 o 
  -2  13   2        1.79        1.93      0.45 o 
  -1  13   2     1033.06     1146.37     51.31 o 
   0  13   2      227.05      241.12     16.09 o 
   1  13   2        9.04       15.15      1.34 o 
   2  13   2      139.34      146.79     14.63 o 
   3  13   2      120.55      144.57      7.34 o 
   4  13   2       12.15        9.37      1.21 o 
   5  13   2       25.66       24.65      1.94 o 
   6  13   2      119.86      128.05      7.16 o 
  -6  14   2        6.11        3.47      1.36 o 
  -5  14   2      156.19      153.16     14.19 o 
  -4  14   2       24.81       25.36      1.79 o 
  -3  14   2      402.20      444.87     22.43 o 
  -2  14   2      362.35      359.71     16.97 o 
  -1  14   2       27.82       37.74      1.93 o 
   0  14   2      679.68      714.81     34.41 o 
   1  14   2       26.76       17.28      1.04 o 
   2  14   2      268.92      277.59     32.57 o 
   3  14   2       25.08       27.97      2.23 o 
   4  14   2      111.84      119.58      5.90 o 
   5  14   2       30.07       26.66      2.00 o 
   6  14   2        1.09        2.16      1.04 o 
  -6  15   2       13.26       22.02      2.86 o 
  -5  15   2      168.56      174.92     14.71 o 
  -4  15   2      854.53      990.30     53.67 o 
  -3  15   2      522.36      551.19     30.24 o 
  -2  15   2        0.04        0.52      0.54 o 
  -1  15   2       28.54       30.49      1.55 o 
   0  15   2      305.56      347.94     14.80 o 
   1  15   2       18.82       19.19      1.12 o 
   2  15   2       15.37        9.54      3.35 o 
   3  15   2      131.11      120.47      4.38 o 
   4  15   2       10.09       14.81      1.85 o 
   5  15   2        0.03        0.29      0.73 o 
   6  15   2       28.29       25.61      2.82 o 
  -6  16   2        0.02        0.00      0.89 o 
  -5  16   2        5.34        7.87      2.03 o 
  -4  16   2       25.72       31.02      2.13 o 
  -3  16   2      279.52      298.30     18.47 o 
  -2  16   2      339.36      345.85     23.45 o 
  -1  16   2      251.34      294.16     12.13 o 
   0  16   2      169.61      203.74     12.11 o 
   1  16   2        1.12        1.79      0.56 o 
   2  16   2        4.65        9.86      2.72 o 
   3  16   2       79.54       74.39      4.47 o 
   4  16   2     1332.79     1311.09     67.24 o 
   5  16   2      168.95      173.92      4.70 o 
   6  16   2       66.81       75.91      4.37 o 
  -6  17   2       92.50      108.36     12.20 o 
  -5  17   2       48.80       46.34      5.94 o 
  -4  17   2      775.80      787.25     39.74 o 
  -3  17   2      483.03      468.90     24.23 o 
  -2  17   2       25.31       28.77      2.08 o 
  -1  17   2       17.56       14.97      1.09 o 
   0  17   2       37.04       43.84      1.96 o 
   1  17   2      158.57      181.27     10.66 o 
   2  17   2      145.04      129.22     21.04 o 
   3  17   2      906.98      842.75     36.51 o 
   4  17   2       55.05       53.88      2.88 o 
   5  17   2      324.97      327.98     12.86 o 
   6  17   2       42.36       53.48      3.74 o 
  -6  18   2        0.22        0.00      1.08 o 
  -5  18   2        4.60       10.04      2.19 o 
  -4  18   2       79.97       65.09      3.52 o 
  -3  18   2        2.76        2.21      0.98 o 
  -2  18   2       19.87       19.01      1.95 o 
  -1  18   2       73.65       77.93      2.87 o 
   0  18   2      703.66      666.81     26.66 o 
   1  18   2      192.93      202.93     10.03 o 
   2  18   2       65.56       64.46      4.47 o 
   3  18   2      220.75      234.42     13.79 o 
   4  18   2       94.13       89.18      3.22 o 
   5  18   2      276.63      276.84      9.29 o 
   6  18   2        0.16        3.20      2.27 o 
  -6  19   2        0.08        1.18      1.25 o 
  -5  19   2       63.42       68.53      3.90 o 
  -4  19   2       95.94       75.87     10.32 o 
  -3  19   2      796.67      757.15     35.19 o 
  -2  19   2       19.65       21.27      1.91 o 
  -1  19   2       54.77       51.57      2.85 o 
   0  19   2        0.01        0.66      0.56 o 
   1  19   2       12.66       14.45      1.45 o 
   2  19   2      551.56      553.22     33.10 o 
   3  19   2        2.58        3.68      0.96 o 
   4  19   2      275.38      247.56      8.79 o 
   5  19   2      180.83      185.68      9.45 o 
   6  19   2        0.19        0.68      1.18 o 
  -6  20   2       92.68      103.66      7.97 o 
  -5  20   2       89.01       89.38      9.31 o 
  -4  20   2       86.14       94.21      6.39 o 
  -3  20   2       33.21       40.88      3.64 o 
  -2  20   2      245.09      240.91      8.64 o 
  -1  20   2      153.08      159.79      5.59 o 
   0  20   2      129.90      135.81      5.98 o 
   1  20   2      193.81      201.17     10.83 o 
   2  20   2      399.86      398.77     17.27 o 
   3  20   2      206.77      222.14     12.30 o 
   4  20   2      141.84      128.57      4.35 o 
   5  20   2       25.60       23.85      2.61 o 
  -5  21   2        0.91        0.78      1.13 o 
  -4  21   2       47.82       45.33      6.55 o 
  -3  21   2      347.24      332.97     19.92 o 
  -2  21   2       35.00       32.43      2.40 o 
  -1  21   2       48.39       44.83      2.59 o 
   0  21   2     1510.92     1521.95     97.91 o 
   1  21   2      254.62      241.39     19.21 o 
   2  21   2        7.56        5.96      1.04 o 
   3  21   2        6.40        7.85      1.21 o 
   4  21   2       21.42       18.91      1.77 o 
   5  21   2       21.34       29.33      2.92 o 
  -5  22   2      138.73      155.64      6.05 o 
  -4  22   2      169.99      157.95     16.74 o 
  -3  22   2       84.15       73.23      5.30 o 
  -2  22   2        0.77        1.53      0.85 o 
  -1  22   2      407.15      391.33     17.20 o 
   0  22   2      493.96      489.27     28.96 o 
   1  22   2      664.21      665.08     51.11 o 
   2  22   2      116.47      124.81      7.23 o 
   3  22   2      109.02       98.16      7.52 o 
   4  22   2       43.43       36.93      2.27 o 
   5  22   2      204.16      219.41      7.09 o 
  -5  23   2       12.80       15.67      2.40 o 
  -4  23   2        1.54        1.14      1.12 o 
  -3  23   2        5.38        5.66      2.09 o 
  -2  23   2      843.81      790.69     40.41 o 
  -1  23   2     1161.46     1091.81     39.53 o 
   0  23   2      214.80      208.79     12.48 o 
   1  23   2      773.90      770.11     57.01 o 
   2  23   2      623.38      629.04     43.06 o 
   3  23   2      176.22      181.21     10.63 o 
   4  23   2       23.24       21.15      1.90 o 
   5  23   2        8.47        6.01      1.81 o 
  -5  24   2        0.26        0.29      1.25 o 
  -4  24   2        8.91        7.23      1.76 o 
  -3  24   2      228.71      211.10     10.88 o 
  -2  24   2        5.95        1.68      1.07 o 
   0  24   2      162.07      167.65      9.62 o 
   1  24   2       20.94       15.43      1.46 o 
   2  24   2      529.93      546.49     40.67 o 
   3  24   2        5.24        6.27      1.51 o 
   4  24   2       29.92       30.09      2.70 o 
   5  24   2       70.37       55.36      7.49 o 
  -5  25   2       29.18       24.96      2.91 o 
  -4  25   2      122.90      127.69     10.83 o 
  -3  25   2       21.45       28.20      2.67 o 
  -2  25   2      315.90      351.52     16.69 o 
  -1  25   2      141.02      133.81      4.80 o 
   0  25   2      102.48      104.33      6.40 o 
   1  25   2       16.63       16.96      1.57 o 
   2  25   2       55.52       52.77      6.20 o 
   3  25   2        9.84        8.70      1.67 o 
   4  25   2        0.19        0.00      1.39 o 
   5  25   2       24.26       23.32      2.85 o 
  -4  26   2        0.83        0.64      1.10 o 
  -3  26   2       34.26       30.72      2.78 o 
  -2  26   2       48.37       66.06      3.63 o 
  -1  26   2       85.81       74.45      3.71 o 
   0  26   2      190.61      198.30     12.07 o 
   1  26   2        0.09        0.06      0.71 o 
   2  26   2       19.60       20.80      1.80 o 
   3  26   2      154.23      149.25     19.01 o 
   4  26   2       11.47       11.82      3.16 o 
  -4  27   2        6.25        5.40      1.72 o 
  -3  27   2      309.98      323.26     12.33 o 
  -2  27   2      144.33      133.56      8.83 o 
  -1  27   2      179.79      166.13      5.52 o 
   0  27   2       42.72       37.94      2.72 o 
   1  27   2      340.79      318.76     21.85 o 
   2  27   2      259.64      244.85     19.15 o 
   3  27   2       28.77       30.79      2.73 o 
   4  27   2       11.64       10.06      3.05 o 
  -4  28   2        8.34        8.64      1.97 o 
  -3  28   2      187.52      201.52     15.03 o 
  -2  28   2        1.53        2.38      1.15 o 
  -1  28   2       59.31       46.93      3.10 o 
   0  28   2       52.91       53.66      4.79 o 
   1  28   2        4.43        4.36      1.09 o 
   2  28   2        0.06        0.00      0.82 o 
   3  28   2       73.35       67.14      3.15 o 
   4  28   2        2.09        2.57      1.98 o 
  -4  29   2        7.66        6.48      1.93 o 
  -3  29   2        1.33        1.09      1.26 o 
  -2  29   2        9.16        8.17      1.78 o 
  -1  29   2       12.68       11.10      1.87 o 
   0  29   2       37.88       33.27      2.70 o 
   1  29   2       37.37       32.75      2.55 o 
   2  29   2       51.29       44.35      2.57 o 
   3  29   2        3.80        4.51      1.29 o 
   4  29   2        0.11        0.00      1.93 o 
  -3  30   2       36.91       40.44      3.35 o 
  -2  30   2        0.00        1.12      1.13 o 
  -1  30   2        1.96        1.84      1.14 o 
   0  30   2        0.32        0.00      0.96 o 
   1  30   2       38.33       35.98      2.32 o 
   2  30   2      174.91      193.58     17.56 o 
   3  30   2        2.54        6.51      1.87 o 
  -3  31   2        6.84        8.59      2.04 o 
  -2  31   2        0.91        0.46      1.13 o 
  -1  31   2        2.80        5.20      1.62 o 
   0  31   2       46.82       44.58      3.23 o 
   1  31   2        9.36       10.04      1.53 o 
   2  31   2        3.91        3.88      1.25 o 
   3  31   2       53.86       52.75      3.80 o 
  -3  32   2      102.73      135.96      6.01 o 
  -2  32   2       39.72       44.62      3.46 o 
  -1  32   2       17.84       16.60      2.34 o 
   0  32   2        0.18        0.45      1.09 o 
   1  32   2       10.52       11.58      2.04 o 
   2  32   2       12.92       10.96      1.72 o 
  -2  33   2       20.90       24.35      2.86 o 
  -1  33   2        1.41        0.84      1.44 o 
   0  33   2        3.28        3.46      1.48 o 
   1  33   2       17.48       16.94      2.36 o 
   2  33   2       18.20       21.07      2.13 o 
  -1  34   2        0.68        0.08      1.17 o 
   0  34   2       12.54       16.21      2.40 o 
   1  34   2        0.04        0.00      1.19 o 
   0  35   2       35.30       43.76      3.50 o 
  -7   1   3       32.22       31.01      2.99 o 
  -6   1   3       61.59       57.49      3.33 o 
  -5   1   3        8.86        9.58      1.04 o 
  -4   1   3      127.01      124.95      2.75 o 
  -3   1   3       35.07       43.98      1.86 o 
  -2   1   3       73.88       75.01      1.22 o 
  -1   1   3      970.51      925.62      5.99 o 
   0   1   3        0.22        0.37      0.27 o 
   1   1   3     3143.93     3207.43     32.28 o 
   2   1   3      865.78      850.08     25.89 o 
   3   1   3      165.18      154.73      4.96 o 
   4   1   3      143.13      134.67      3.61 o 
   5   1   3        5.70        6.39      1.02 o 
   6   1   3        3.19        2.64      0.96 o 
  -7   2   3       59.51       71.57      4.14 o 
  -6   2   3        4.43        3.38      1.28 o 
  -5   2   3       96.96      102.06      2.72 o 
  -4   2   3       89.98       86.77      2.83 o 
  -3   2   3      125.99      117.83      2.98 o 
  -2   2   3     1252.21     1314.45     27.76 o 
  -1   2   3       23.18       21.84      0.69 o 
   0   2   3       12.48       12.57      0.78 o 
   1   2   3     1900.98     1828.92     13.30 o 
   2   2   3      453.49      441.91      3.78 o 
   3   2   3       78.76       74.67      2.93 o 
   4   2   3      128.52      127.83      5.76 o 
   5   2   3       90.22       83.36      3.27 o 
   6   2   3        9.41        9.77      1.36 o 
  -7   3   3       54.23       59.37      5.62 o 
  -6   3   3      213.90      218.21      6.90 o 
  -5   3   3      105.28       95.86      2.66 o 
  -4   3   3       10.45       14.67      1.32 o 
  -3   3   3      300.15      322.28     10.20 o 
  -2   3   3      455.02      465.23      6.99 o 
  -1   3   3     1308.37     1277.88     16.08 o 
   0   3   3      142.17      132.14      3.02 o 
   1   3   3      149.87      152.56      4.67 o 
   2   3   3      124.06      131.79      2.43 o 
   3   3   3       32.89       46.46      2.37 o 
   4   3   3       16.11       18.15      1.54 o 
   5   3   3        0.64        0.84      0.75 o 
   6   3   3       14.54       15.22      1.82 o 
  -7   4   3      171.65      182.44      9.31 o 
  -6   4   3        1.85        1.88      1.15 o 
  -5   4   3      183.28      165.44      3.45 o 
  -4   4   3       71.06       62.24      1.72 o 
  -3   4   3      252.19      257.87      7.02 o 
  -2   4   3     1148.39     1109.33     29.15 o 
  -1   4   3     1119.80     1013.73     29.30 o 
   0   4   3      807.20      754.77     11.51 o 
   1   4   3       10.39       11.51      0.82 o 
   2   4   3     1613.42     1622.18     30.15 o 
   3   4   3       34.97       31.31      1.64 o 
   4   4   3     1080.39     1053.41     27.13 o 
   5   4   3      174.02      178.51      6.70 o 
   6   4   3       74.90       80.58      3.52 o 
  -7   5   3        2.28        2.14      1.98 o 
  -6   5   3       20.54       20.33      2.21 o 
  -5   5   3      204.05      184.25      6.65 o 
  -4   5   3       25.96       18.64      1.06 o 
  -3   5   3       72.95       68.31      1.61 o 
  -2   5   3     2805.48     2956.20     61.23 o 
  -1   5   3      697.44      734.65      8.98 o 
   0   5   3      362.14      373.75     14.54 o 
   1   5   3     1074.01     1020.97     23.31 o 
   2   5   3       24.63       31.19      1.07 o 
   3   5   3        8.29       10.02      1.09 o 
   4   5   3     1171.17     1140.26     40.46 o 
   5   5   3       90.79       87.82      4.65 o 
   6   5   3      118.87      119.13      7.69 o 
  -7   6   3       13.19       12.62      3.32 o 
  -6   6   3       84.74       91.09      6.20 o 
  -5   6   3      252.28      244.21     26.12 o 
  -4   6   3      581.77      542.93     40.47 o 
  -3   6   3        8.63        4.43      1.36 o 
  -2   6   3      826.31      917.49     13.80 o 
  -1   6   3      156.01      181.25      4.01 o 
   0   6   3       45.64       39.12      1.15 o 
   1   6   3       11.28       16.19      0.80 o 
   2   6   3       51.26       52.81      5.63 o 
   3   6   3        0.65        1.01      0.56 o 
   4   6   3      108.95      104.76      3.26 o 
   5   6   3      342.25      326.42     10.79 o 
   6   6   3       61.53       46.81      2.75 o 
  -7   7   3        9.85        9.15      3.00 o 
  -6   7   3        5.97        5.24      1.55 o 
  -5   7   3       26.84       10.99      4.42 o 
  -4   7   3      730.11      623.42     50.98 o 
  -3   7   3       23.77       25.80      1.17 o 
  -2   7   3       33.81       40.68      1.20 o 
  -1   7   3       96.72       96.62      4.92 o 
   0   7   3      184.26      186.65      7.18 o 
   1   7   3      101.56      120.96      3.53 o 
   2   7   3      407.86      462.43     25.70 o 
   3   7   3        8.99        6.76      0.96 o 
   4   7   3      497.23      473.22     16.37 o 
   5   7   3      505.40      475.49     19.93 o 
   6   7   3       24.75       30.93      2.38 o 
  -7   8   3       93.95       94.08      7.06 o 
  -6   8   3      292.30      303.11     13.43 o 
  -5   8   3       28.10       19.82      4.55 o 
  -4   8   3      128.49      113.76      3.58 o 
  -3   8   3      123.68      125.21      2.42 o 
  -2   8   3        0.59        0.51      0.33 o 
  -1   8   3     1008.95     1160.14     62.53 o 
   0   8   3      166.10      167.49      7.32 o 
   1   8   3      225.86      237.10      8.38 o 
   2   8   3      126.82      189.82     13.49 o 
   3   8   3      195.95      192.93      5.02 o 
   4   8   3       33.35       31.14      2.17 o 
   5   8   3      124.19      105.48      6.12 o 
   6   8   3      320.40      322.93     13.16 o 
  -6   9   3     1037.72     1083.63    104.62 o 
  -5   9   3       13.54       13.65      1.46 o 
  -4   9   3        9.85       11.15      1.05 o 
  -3   9   3        4.46        5.95      0.71 o 
  -2   9   3      947.94      952.35     21.38 o 
  -1   9   3       52.88       57.44      1.44 o 
   0   9   3       13.96       13.37      1.19 o 
   1   9   3      336.37      402.97     22.86 o 
   2   9   3      172.22      181.23     13.02 o 
   3   9   3      116.01      115.92      5.71 o 
   4   9   3       45.95       51.56      4.14 o 
   5   9   3       13.61       12.22      1.53 o 
   6   9   3      145.83      139.89      5.73 o 
  -6  10   3        6.01        6.55      1.85 o 
  -5  10   3       84.48       90.26      6.61 o 
  -4  10   3       48.92       55.17      5.16 o 
  -3  10   3      390.54      422.20     10.04 o 
  -2  10   3     2325.61     2490.39     65.95 o 
  -1  10   3        2.31        4.51      0.47 o 
   0  10   3       73.61       85.88      3.73 o 
   1  10   3        6.80        9.20      0.71 o 
   2  10   3      253.09      303.24     17.83 o 
   3  10   3      162.45      185.94      9.86 o 
   4  10   3      426.22      391.91     15.71 o 
   5  10   3       23.19       19.26      1.79 o 
   6  10   3        8.95        6.20      2.01 o 
  -6  11   3      418.79      426.47     49.07 o 
  -5  11   3       78.18       79.35      3.09 o 
  -4  11   3       37.79       40.67      2.11 o 
  -3  11   3      156.16      150.98      3.55 o 
  -2  11   3       13.37       13.49      1.15 o 
  -1  11   3        1.48        0.64      0.31 o 
   0  11   3      247.48      250.24     11.80 o 
   1  11   3        0.18        0.41      0.32 o 
   2  11   3      157.13      151.04      7.47 o 
   3  11   3       10.20        9.57      1.11 o 
   4  11   3       11.61       11.61      1.36 o 
   5  11   3       16.48       16.13      1.70 o 
   6  11   3        1.32        1.34      1.01 o 
  -6  12   3       34.13       23.59      2.66 o 
  -5  12   3       82.86       90.03      6.79 o 
  -4  12   3       14.91       19.75      1.62 o 
  -3  12   3      115.50      123.63      5.33 o 
  -2  12   3        4.87        8.45      0.99 o 
  -1  12   3      348.85      372.04     18.01 o 
   0  12   3      173.94      177.52     11.90 o 
   1  12   3        0.14        0.00      0.30 o 
   2  12   3       31.96       39.48      2.18 o 
   3  12   3        0.02        0.61      0.56 o 
   4  12   3      163.35      184.74     11.45 o 
   5  12   3       16.26       18.59      2.34 o 
   6  12   3       45.23       45.89      2.82 o 
  -6  13   3       25.45       26.18      2.21 o 
  -5  13   3      712.19      772.60     42.87 o 
  -4  13   3        0.25        1.32      0.76 o 
  -3  13   3      356.27      368.36     15.54 o 
  -2  13   3      626.01      667.48     30.60 o 
  -1  13   3      128.78      166.12      6.51 o 
   0  13   3       73.93       82.16      5.01 o 
   1  13   3       83.83      107.92      8.04 o 
   2  13   3      312.57      312.81     16.60 o 
   3  13   3       19.73       21.13      1.52 o 
   4  13   3       39.91       37.42      3.84 o 
   5  13   3       27.45       28.15      2.11 o 
   6  13   3        0.36        0.00      0.92 o 
  -6  14   3       79.73       94.25      6.48 o 
  -5  14   3      208.73      224.36      8.79 o 
  -4  14   3      552.68      585.27     28.39 o 
  -3  14   3      278.04      302.21     12.86 o 
  -2  14   3      207.57      197.75     13.16 o 
  -1  14   3      131.97      148.61      7.78 o 
   0  14   3      634.86      716.05     54.67 o 
   1  14   3      331.11      336.67     20.01 o 
   2  14   3       30.89       29.77      1.75 o 
   3  14   3      213.66      219.12      8.43 o 
   4  14   3      229.33      235.38     10.07 o 
   5  14   3       54.77       56.20      3.79 o 
   6  14   3       92.92      113.26      6.84 o 
  -6  15   3       72.91       92.78      6.38 o 
  -5  15   3       24.78       25.65      2.09 o 
  -4  15   3      402.57      407.62     15.41 o 
  -3  15   3      333.05      345.53     11.51 o 
  -2  15   3      225.33      239.27     10.95 o 
  -1  15   3        0.05        0.19      0.51 o 
   0  15   3      167.48      191.05     13.74 o 
   1  15   3      133.71      139.54     17.68 o 
   2  15   3        0.00        0.00      0.46 o 
   3  15   3       37.74       43.77      3.33 o 
   4  15   3        8.98        7.41      1.25 o 
   5  15   3       68.10       74.89      3.25 o 
   6  15   3       41.17       36.21      2.59 o 
  -6  16   3        3.28        3.08      1.28 o 
  -5  16   3       52.32       55.00      3.18 o 
  -4  16   3      347.92      341.68     18.43 o 
  -3  16   3      621.77      639.30     31.16 o 
  -2  16   3       66.12       67.07      5.01 o 
  -1  16   3       70.57       77.81      7.07 o 
   0  16   3      219.64      276.27     21.01 o 
   1  16   3        0.47        0.96      0.66 o 
   2  16   3       99.63       98.87      8.49 o 
   3  16   3      137.71      114.34     22.37 o 
   4  16   3      170.83      171.35      8.20 o 
   5  16   3        4.49        3.77      1.21 o 
   6  16   3        1.55        0.00      0.98 o 
  -6  17   3       10.78       18.11      5.19 o 
  -5  17   3       24.44       27.95      2.20 o 
  -4  17   3        0.91        1.64      0.88 o 
  -3  17   3        8.83       13.06      1.42 o 
  -2  17   3        2.89        1.56      0.68 o 
  -1  17   3       24.66       27.71      1.65 o 
   0  17   3      370.85      401.15     38.00 o 
   1  17   3      156.60      172.05     14.13 o 
   2  17   3       54.96       54.96      3.23 o 
   3  17   3      278.05      323.18     37.15 o 
   4  17   3       63.23       67.66      2.91 o 
   5  17   3      543.26      547.64     32.15 o 
   6  17   3      151.29      164.73      8.10 o 
  -6  18   3        2.64        1.71      1.36 o 
  -5  18   3       30.80       29.36      2.27 o 
  -4  18   3       21.89       21.44      1.87 o 
  -3  18   3       11.26       10.75      1.36 o 
  -2  18   3      451.64      467.56     35.68 o 
  -1  18   3      204.14      227.82     21.45 o 
   0  18   3       87.27       98.48      8.85 o 
   1  18   3        0.79        0.79      0.58 o 
   2  18   3      161.05      176.56     23.45 o 
   3  18   3      770.15      715.76     80.04 o 
   4  18   3       36.46       33.12      2.44 o 
   5  18   3       39.68       31.63      2.37 o 
  -5  19   3       75.05       83.39      5.27 o 
  -4  19   3       36.41       47.62      3.22 o 
  -3  19   3       94.58      102.79     10.04 o 
  -2  19   3        1.25        1.95      0.75 o 
  -1  19   3      489.99      467.71     14.76 o 
   0  19   3      369.60      386.37     29.10 o 
   1  19   3       16.45       16.41      1.39 o 
   2  19   3      591.62      582.97     68.73 o 
   3  19   3      282.61      274.73     27.63 o 
   4  19   3       56.51       41.11      4.34 o 
   5  19   3      203.45      194.52      8.11 o 
  -5  20   3        7.98        9.52      1.94 o 
  -4  20   3      272.71      246.47     16.15 o 
  -3  20   3      497.90      497.74     35.31 o 
  -2  20   3       39.40       32.41      2.40 o 
  -1  20   3      480.77      473.52      8.36 o 
   0  20   3        5.36        4.99      0.93 o 
   1  20   3      267.96      261.45     19.25 o 
   2  20   3       14.99       12.77      2.33 o 
   3  20   3      890.52      910.94     96.09 o 
   4  20   3       58.33       45.57      2.51 o 
   5  20   3        0.06        0.67      0.99 o 
  -5  21   3       78.87       71.73      4.20 o 
  -4  21   3        0.00        0.64      1.68 o 
  -3  21   3       76.51       64.97      3.53 o 
  -2  21   3      140.02      126.66      5.59 o 
  -1  21   3      150.80      141.61      4.73 o 
   0  21   3      192.22      203.09     13.63 o 
   1  21   3      656.12      687.96     51.68 o 
   2  21   3       49.32       58.73      8.42 o 
   3  21   3      324.85      361.46     50.97 o 
   4  21   3        7.83        9.60      1.86 o 
   5  21   3       90.44       79.76      9.47 o 
  -5  22   3       76.67       76.85      4.37 o 
  -4  22   3        6.75       10.45      1.97 o 
  -3  22   3       15.53       11.98      1.87 o 
  -2  22   3        0.10        0.00      0.75 o 
  -1  22   3        0.00        0.00      0.71 o 
   0  22   3       66.87       55.94      3.08 o 
   1  22   3      100.87      102.43      4.73 o 
   2  22   3       92.22       95.07      9.60 o 
   3  22   3      201.61      194.89     21.64 o 
   4  22   3        2.52        4.79      2.51 o 
   5  22   3       86.55       84.97      7.22 o 
  -5  23   3        2.25        2.76      1.42 o 
  -4  23   3      102.17       90.68      6.31 o 
  -3  23   3       65.54       55.74      3.42 o 
  -2  23   3       22.17       25.81      2.44 o 
  -1  23   3      183.15      170.16      8.26 o 
   0  23   3       44.58       44.84      2.89 o 
   1  23   3      944.46      952.62     80.35 o 
   2  23   3      287.82      275.76     26.49 o 
   3  23   3      252.20      274.19     37.12 o 
   4  23   3        0.99        2.27      1.27 o 
   5  23   3       58.78       67.53      4.21 o 
  -5  24   3       41.97       47.51      3.74 o 
  -4  24   3       14.10       17.20      2.40 o 
  -3  24   3        0.54        1.07      1.02 o 
  -2  24   3       59.99       49.39      3.20 o 
  -1  24   3      421.67      392.08      8.28 o 
   0  24   3       91.81       88.88      4.01 o 
   1  24   3      154.30      162.09     13.51 o 
   2  24   3      102.98       95.21      5.57 o 
   3  24   3       70.89       80.71      5.19 o 
   4  24   3        0.31        0.34      1.25 o 
  -4  25   3       10.33       11.01      2.13 o 
  -3  25   3      245.49      237.45      7.73 o 
  -2  25   3      731.53      702.77     11.59 o 
  -1  25   3       66.61       62.90      3.46 o 
   0  25   3      408.02      388.13     10.62 o 
   1  25   3       52.40       48.30      5.27 o 
   2  25   3      299.29      286.16     23.12 o 
   3  25   3      152.23      160.70     15.32 o 
   4  25   3        8.32        8.39      1.98 o 
  -4  26   3       11.57       13.38      2.32 o 
  -3  26   3      210.98      209.85      9.79 o 
  -2  26   3      337.51      330.85     16.29 o 
  -1  26   3       26.07       24.63      2.46 o 
   0  26   3       52.72       61.38      3.50 o 
   1  26   3        9.52        7.98      1.31 o 
   2  26   3       87.10       91.14      7.76 o 
   3  26   3       51.48       49.34      3.38 o 
   4  26   3       49.66       50.17      3.63 o 
  -4  27   3        3.26        3.42      1.57 o 
  -3  27   3      173.10      166.49      6.18 o 
  -2  27   3      103.96       92.40      4.50 o 
  -1  27   3       22.44       14.14      2.03 o 
   0  27   3      233.30      206.29      6.33 o 
   1  27   3       18.41       15.34      2.12 o 
   2  27   3        1.32        0.39      0.86 o 
   3  27   3       49.05       49.66      6.45 o 
   4  27   3        0.03        0.00      1.95 o 
  -4  28   3       57.05       56.39      4.03 o 
  -3  28   3      239.52      252.99      7.69 o 
  -2  28   3        6.29        5.44      1.59 o 
  -1  28   3        0.16        0.91      0.94 o 
   0  28   3       20.20       15.95      2.12 o 
   1  28   3       52.85       50.26      3.38 o 
   2  28   3       63.50       61.03      5.67 o 
   3  28   3        3.78        2.69      1.20 o 
  -3  29   3      194.25      203.60     16.77 o 
  -2  29   3      126.55      126.80      5.41 o 
  -1  29   3        0.28        1.12      1.09 o 
   0  29   3       81.42       84.53      4.31 o 
   1  29   3      136.09      125.47      5.20 o 
   2  29   3        4.46        4.07      1.28 o 
   3  29   3       32.88       33.17      3.73 o 
  -3  30   3       17.38       12.85      2.32 o 
  -2  30   3       13.48       20.16      2.61 o 
  -1  30   3       76.84       68.01      3.95 o 
   0  30   3       33.68       30.33      2.89 o 
   1  30   3       72.67       69.23      4.01 o 
   2  30   3      214.43      228.20     15.49 o 
   3  30   3       86.58       84.53      6.01 o 
  -3  31   3       11.98       20.29      2.78 o 
  -2  31   3       15.48       10.83      2.15 o 
  -1  31   3        1.08        3.85      1.53 o 
   0  31   3      457.88      421.50      9.68 o 
   1  31   3        1.42        2.55      1.42 o 
   2  31   3       33.00       33.62      3.15 o 
  -2  32   3       28.07       32.18      3.19 o 
  -1  32   3       33.01       35.45      4.95 o 
   0  32   3        9.90       14.45      2.27 o 
   1  32   3        8.04        6.92      1.83 o 
   2  32   3       18.34       20.65      2.71 o 
  -1  33   3        0.07        0.00      1.14 o 
   0  33   3      204.95      257.75     13.02 o 
   1  33   3       19.23       19.42      2.65 o 
  -6   0   4       27.01       34.23      3.85 o 
  -5   0   4      269.18      274.45      6.46 o 
  -4   0   4      556.03      542.56     35.73 o 
  -3   0   4      105.33       90.97      7.73 o 
  -2   0   4       40.33       43.33      1.57 o 
  -1   0   4     1017.19     1005.39     15.38 o 
   0   0   4      179.20      186.13      5.56 o 
   1   0   4     9199.13     8609.68     39.95 o 
   2   0   4      816.49      840.49     13.59 o 
   3   0   4       65.45       57.93      4.12 o 
   5   0   4       25.60       23.91      3.48 o 
   6   0   4      222.25      289.52     11.66 o 
  -6   1   4       28.19       31.23      3.66 o 
  -5   1   4      181.89      188.03      3.81 o 
  -4   1   4      208.37      203.41      5.30 o 
  -3   1   4       12.11       12.05      0.95 o 
  -2   1   4      130.09      133.45      3.64 o 
  -1   1   4      146.48      149.76      1.83 o 
   0   1   4      590.25      575.76      6.67 o 
   1   1   4       13.00       14.64      1.10 o 
   2   1   4     1251.16     1144.16     24.55 o 
   3   1   4      367.31      354.11      8.99 o 
   4   1   4       67.33       66.18      3.38 o 
   5   1   4       66.75       70.77      3.84 o 
   6   1   4       13.00       14.21      2.33 o 
  -6   2   4        0.57        0.80      1.18 o 
  -5   2   4      218.19      211.97      5.90 o 
  -4   2   4       50.29       51.13      1.92 o 
  -3   2   4      182.36      168.35      3.51 o 
  -2   2   4      354.87      355.18      6.78 o 
  -1   2   4     1581.91     1495.10     12.12 o 
   0   2   4       42.94       45.72      1.35 o 
   1   2   4       71.05       88.23     25.79 o 
   2   2   4      128.47      121.81      3.55 o 
   3   2   4       18.11       23.33      1.95 o 
   4   2   4      340.60      331.28     10.20 o 
   5   2   4       74.11       73.00      3.16 o 
   6   2   4        6.33        6.11      1.48 o 
  -6   3   4       14.06       19.20      2.34 o 
  -5   3   4      125.24      115.93      5.35 o 
  -4   3   4       73.40       78.33      2.62 o 
  -3   3   4       14.72       17.09      1.15 o 
  -2   3   4        1.36        0.38      0.34 o 
  -1   3   4     5890.92     5246.39    384.25 o 
   0   3   4      261.67      253.89      4.23 o 
   1   3   4        0.06        0.00      0.41 o 
   2   3   4      451.81      438.04      8.39 o 
   3   3   4     1045.48      961.21     16.15 o 
   4   3   4      187.33      188.38      4.73 o 
   5   3   4       43.92       36.95      2.87 o 
   6   3   4        4.29        4.42      1.36 o 
  -6   4   4       48.13       52.23      3.46 o 
  -5   4   4       23.41       26.00      1.90 o 
  -4   4   4       51.20       55.82      2.55 o 
  -3   4   4       10.78       12.86      0.85 o 
  -2   4   4       90.17       87.25      1.83 o 
  -1   4   4     1684.11     1647.28     26.97 o 
   0   4   4      249.26      246.49      3.25 o 
   1   4   4      608.71      613.06     19.78 o 
   2   4   4      252.60      271.75      5.24 o 
   3   4   4      606.75      581.57     11.42 o 
   4   4   4      238.31      231.48      7.79 o 
   5   4   4       56.68       54.28      2.79 o 
   6   4   4       29.51       29.08      2.44 o 
  -6   5   4        7.12        3.88      1.51 o 
  -5   5   4       32.26       36.93      3.28 o 
  -4   5   4      182.38      173.10      4.07 o 
  -3   5   4      135.31      124.54      2.25 o 
  -2   5   4     1367.41     1297.24     18.61 o 
  -1   5   4      103.36      108.53      1.80 o 
   0   5   4       19.30       17.58      1.41 o 
   1   5   4        0.47        1.14      0.51 o 
   2   5   4      198.57      198.17      4.40 o 
   3   5   4       22.90       17.78      2.76 o 
   4   5   4      333.09      328.54     10.46 o 
   5   5   4        3.91        4.46      1.16 o 
   6   5   4       98.93      100.99      4.35 o 
  -6   6   4       18.15       20.49      2.46 o 
  -5   6   4      282.56      254.78      6.20 o 
  -4   6   4      234.04      218.39      7.07 o 
  -3   6   4      131.68      138.75      5.02 o 
  -2   6   4        0.36        0.07      0.37 o 
  -1   6   4      261.72      267.18      5.12 o 
   0   6   4       71.15       75.76      2.27 o 
   1   6   4      791.54      806.88     24.76 o 
   2   6   4      169.22      184.51      8.30 o 
   3   6   4        2.80        3.10      0.78 o 
   4   6   4      312.23      316.24     11.62 o 
   5   6   4       68.38       66.27      3.05 o 
   6   6   4       37.52       33.29      2.58 o 
  -6   7   4       32.75       31.26      3.48 o 
  -5   7   4        3.44        4.84      1.14 o 
  -4   7   4      440.54      424.40     11.35 o 
  -3   7   4        8.69        7.89      2.68 o 
  -2   7   4       25.80       33.69      1.61 o 
  -1   7   4        0.34        1.90      1.34 o 
   0   7   4      771.78      754.59     20.12 o 
   1   7   4      469.54      497.74     22.45 o 
   2   7   4     1118.52     1168.42     41.74 o 
   3   7   4       11.71       11.56      1.37 o 
   4   7   4       39.98       42.30      3.68 o 
   5   7   4       57.71       59.25      2.92 o 
   6   7   4       89.22       86.44      3.84 o 
  -6   8   4       52.06       67.09      3.97 o 
  -5   8   4        0.00        0.51      0.80 o 
  -4   8   4       61.13       60.93      8.94 o 
  -3   8   4       16.64       13.46      1.25 o 
  -2   8   4        2.03        0.88      0.56 o 
  -1   8   4      354.21      391.66     19.61 o 
   0   8   4        5.57        7.21      0.69 o 
   1   8   4     1112.01     1190.09     55.73 o 
   2   8   4       79.81       98.75      2.68 o 
   3   8   4        0.66        0.56      0.59 o 
   4   8   4       36.31       34.16      2.09 o 
   5   8   4      128.65      117.36      6.89 o 
   6   8   4        1.25        2.04      1.44 o 
  -6   9   4        0.60        0.52      1.28 o 
  -5   9   4       53.24       42.51      2.40 o 
  -4   9   4      291.67      250.40     18.26 o 
  -3   9   4       16.14       21.34      1.50 o 
  -2   9   4        5.34        4.82      0.86 o 
  -1   9   4       63.87       78.46      3.06 o 
   0   9   4      708.68      687.52     30.60 o 
   1   9   4       27.25       21.33      1.61 o 
   2   9   4      387.62      383.33     22.30 o 
   3   9   4      178.10      181.31      9.73 o 
   4   9   4        8.64        7.51      1.22 o 
   5   9   4      132.68      127.70      9.20 o 
   6   9   4        6.89        9.94      1.71 o 
  -6  10   4        6.54        5.67      2.22 o 
  -5  10   4        9.94        6.28      1.60 o 
  -4  10   4       64.19       61.59      2.76 o 
  -3  10   4       25.28       24.50      1.60 o 
  -2  10   4      206.92      211.73      4.43 o 
  -1  10   4       89.75       98.93      2.71 o 
   0  10   4       21.31       20.73      1.07 o 
   1  10   4      302.16      319.18     18.60 o 
   2  10   4        7.71        6.37      0.87 o 
   3  10   4        1.57        1.52      0.66 o 
   4  10   4       40.84       37.69      2.20 o 
   5  10   4        0.84        1.20      0.93 o 
   6  10   4       20.11       19.80      2.15 o 
  -6  11   4       33.75       44.59      3.48 o 
  -5  11   4      486.69      485.38     22.84 o 
  -4  11   4       63.01       62.95      2.67 o 
  -3  11   4        3.88        4.78      0.94 o 
  -2  11   4       27.48       27.33      1.62 o 
  -1  11   4      777.33      776.79     22.16 o 
   0  11   4      267.12      272.86     13.85 o 
   1  11   4        6.98        3.88      0.73 o 
   2  11   4       92.85       83.68      5.38 o 
   3  11   4        0.43        0.19      0.53 o 
   4  11   4      190.65      187.16      6.34 o 
   5  11   4        0.16        0.33      0.88 o 
   6  11   4       22.79       23.56      2.31 o 
  -6  12   4      431.37      480.88     26.29 o 
  -5  12   4       42.20       46.60      2.97 o 
  -4  12   4       90.01       89.41      3.98 o 
  -3  12   4      120.57      129.19      3.53 o 
  -2  12   4        2.52        1.89      0.72 o 
  -1  12   4       55.25       61.27      2.25 o 
   0  12   4        1.57        1.99      0.53 o 
   1  12   4        2.60        3.99      0.81 o 
   2  12   4       21.82       18.97      2.01 o 
   3  12   4        2.58        1.94      1.33 o 
   4  12   4       52.55       48.05      3.87 o 
   5  12   4       23.48       24.02      2.11 o 
   6  12   4        1.71        1.64      1.20 o 
  -6  13   4        1.07        0.13      1.44 o 
  -5  13   4      242.04      259.50     11.35 o 
  -4  13   4       27.49       30.63      2.02 o 
  -3  13   4      124.86      125.78      4.20 o 
  -2  13   4      471.29      475.64     19.52 o 
  -1  13   4      223.22      242.45      9.67 o 
   0  13   4       39.93       48.12      3.46 o 
   1  13   4       74.16       91.85      8.52 o 
   2  13   4       49.36       63.32      7.09 o 
   3  13   4        0.65        0.68      0.71 o 
   4  13   4       17.95       19.32      2.12 o 
   5  13   4      245.58      259.48      8.24 o 
   6  13   4       10.12        9.13      1.73 o 
  -6  14   4        9.63       10.45      2.27 o 
  -5  14   4      231.35      255.01     12.29 o 
  -4  14   4      312.94      343.34     18.68 o 
  -3  14   4       47.25       50.46      2.35 o 
  -2  14   4      153.10      147.45      6.05 o 
  -1  14   4      117.52      116.80      4.32 o 
   0  14   4       38.26       48.59      3.28 o 
   1  14   4        2.36        1.09      0.55 o 
   2  14   4        1.79        0.23      0.71 o 
   3  14   4      228.92      247.16     20.00 o 
   4  14   4       47.25       48.28      2.52 o 
   5  14   4       59.20       60.24      4.50 o 
  -6  15   4       19.59       28.41      3.14 o 
  -5  15   4       54.21       61.31      3.04 o 
  -4  15   4      184.57      207.86     13.47 o 
  -3  15   4       33.62       30.45      3.33 o 
  -2  15   4       27.66       29.12      1.78 o 
  -1  15   4      184.65      189.90      6.85 o 
   0  15   4      282.82      331.48     23.06 o 
   1  15   4        0.64        1.24      0.57 o 
   2  15   4      154.13      162.19     18.21 o 
   3  15   4      290.11      289.37     26.45 o 
   4  15   4        2.35        1.62      0.88 o 
   5  15   4       71.86       69.16      3.27 o 
  -6  16   4      108.79      150.43     10.48 o 
  -5  16   4       98.30      114.83      8.06 o 
  -4  16   4      129.36      147.05     11.13 o 
  -3  16   4       35.96       34.35      2.09 o 
  -2  16   4       95.14      112.60      9.04 o 
  -1  16   4       56.28       55.13      2.74 o 
   0  16   4       88.13       98.25      8.24 o 
   1  16   4      150.83      165.54     15.60 o 
   2  16   4        0.97        1.59      0.92 o 
   3  16   4      386.70      398.29     44.74 o 
   4  16   4        2.90        5.39      1.51 o 
   5  16   4       13.98       10.65      1.70 o 
  -5  17   4       15.93       23.18      2.14 o 
  -4  17   4      128.06      121.50      6.07 o 
  -3  17   4      112.25      134.68      6.67 o 
  -2  17   4      385.27      412.16     21.06 o 
  -1  17   4      800.78      840.17     58.94 o 
   0  17   4        3.17        3.15      0.81 o 
   1  17   4        9.95       12.83      1.50 o 
   2  17   4        9.13        5.85      1.34 o 
   3  17   4      158.16      151.59     16.74 o 
   4  17   4      205.43      203.33     17.30 o 
   5  17   4      150.05      171.23      7.60 o 
  -5  18   4       29.60       34.36      2.92 o 
  -4  18   4        0.03        0.00      0.72 o 
  -3  18   4      940.08      928.10     57.45 o 
  -2  18   4      337.69      366.77     27.28 o 
  -1  18   4       62.13       57.35      2.46 o 
   0  18   4      393.48      426.49     42.61 o 
   1  18   4        2.41        1.92      0.82 o 
   2  18   4      282.47      311.31     38.67 o 
   3  18   4       81.08       65.56     11.23 o 
   4  18   4        1.21        2.31      1.25 o 
   5  18   4      311.28      334.76     19.50 o 
  -5  19   4       30.81       43.43      4.39 o 
  -4  19   4       30.53       23.79      2.91 o 
  -3  19   4      163.14      163.66     14.90 o 
  -2  19   4      120.53      123.53      8.96 o 
  -1  19   4       38.66       37.01      3.50 o 
   0  19   4      755.15      787.80     84.21 o 
   1  19   4       84.36       85.73      6.12 o 
   2  19   4      441.56      474.56     56.13 o 
   3  19   4       30.44       36.43      4.84 o 
   4  19   4        4.79        2.63      1.34 o 
   5  19   4       85.19       91.68     13.34 o 
  -5  20   4       20.07       20.95      2.16 o 
  -4  20   4        3.92        3.42      1.12 o 
  -3  20   4      149.21      158.89     12.96 o 
  -2  20   4       55.01       57.30      4.14 o 
  -1  20   4       59.45       61.73      5.90 o 
   0  20   4       94.06       88.25      3.90 o 
   1  20   4      134.25      138.08     11.64 o 
   2  20   4        0.02        0.00      0.85 o 
   3  20   4       20.03       20.28      2.29 o 
   4  20   4      365.54      352.46     23.77 o 
   5  20   4        3.75        5.88      1.89 o 
  -5  21   4      144.05      166.98      9.83 o 
  -4  21   4      122.43      145.25      8.10 o 
  -3  21   4       44.96       40.88      3.66 o 
  -2  21   4       84.41       80.96      6.26 o 
  -1  21   4       22.79       24.03      2.80 o 
   0  21   4      296.09      281.11      6.96 o 
   1  21   4       70.16       66.36      7.00 o 
   2  21   4      344.14      361.08     55.97 o 
   3  21   4       31.47       36.23      2.92 o 
   4  21   4       24.42       32.62      4.39 o 
  -5  22   4      191.97      209.95      7.26 o 
  -4  22   4       27.22       25.38      2.21 o 
  -3  22   4      291.02      284.22     25.59 o 
  -2  22   4       43.09       42.68      3.42 o 
  -1  22   4       11.69       10.17      1.73 o 
   0  22   4     2046.19     1897.70     18.21 o 
   1  22   4        1.82        1.30      2.65 o 
   2  22   4      495.91      541.66     46.94 o 
   3  22   4      139.67      146.58     15.59 o 
   4  22   4       48.16       47.01      6.47 o 
  -4  23   4       17.84       13.05      2.17 o 
  -3  23   4       34.43       28.68      2.72 o 
  -2  23   4       12.90       13.01      2.00 o 
  -1  23   4        4.67        3.52      1.29 o 
   0  23   4      122.67      119.48      4.76 o 
   1  23   4       33.81       34.77      5.51 o 
   2  23   4       19.83       19.17      1.84 o 
   3  23   4       25.73       28.07      4.12 o 
   4  23   4       79.79       93.83      6.85 o 
  -4  24   4        2.68        1.23      1.20 o 
  -3  24   4        3.30        5.06      1.49 o 
  -2  24   4      130.17      115.23      4.94 o 
  -1  24   4      102.36       99.47      5.08 o 
   0  24   4       10.63       10.88      1.93 o 
   1  24   4       66.79       58.24      3.52 o 
   2  24   4       20.80       22.54      2.04 o 
   3  24   4      154.57      174.14     28.00 o 
   4  24   4       67.11       72.34     11.07 o 
  -4  25   4        0.40        0.00      0.99 o 
  -3  25   4       53.86       51.34      3.57 o 
  -2  25   4      127.21      135.31      5.43 o 
  -1  25   4        8.57        9.14      1.81 o 
   0  25   4       16.38       15.05      2.08 o 
   1  25   4        0.43        1.41      1.36 o 
   2  25   4       12.93       11.31      1.59 o 
   3  25   4      116.74      124.12     10.27 o 
   4  25   4        5.09        6.05      1.92 o 
  -4  26   4       67.61       62.15      4.18 o 
  -3  26   4      171.95      189.15      6.67 o 
  -2  26   4        5.50        5.32      1.57 o 
  -1  26   4       46.08       45.32      3.25 o 
   0  26   4      377.07      364.31     18.35 o 
   1  26   4      103.93      101.23      4.69 o 
   2  26   4      235.40      245.93     22.55 o 
   3  26   4      200.73      225.87     30.03 o 
  -3  27   4      568.51      578.25     19.55 o 
  -2  27   4        3.63        4.97      1.65 o 
  -1  27   4       52.63       47.62      3.34 o 
   0  27   4       52.32       55.42      3.59 o 
   1  27   4      212.31      209.04      6.75 o 
   2  27   4       11.89       12.97      2.14 o 
   3  27   4       22.46       21.54      2.35 o 
  -3  28   4       57.43       61.75      8.56 o 
  -2  28   4       52.14       48.48      5.99 o 
  -1  28   4        0.31        0.08      1.03 o 
   0  28   4       64.00       59.34      3.80 o 
   1  28   4       74.82       75.45      4.29 o 
   2  28   4       89.31       86.35      4.64 o 
   3  28   4       20.50       19.79      2.18 o 
  -3  29   4      122.73      126.58      8.32 o 
  -2  29   4        0.00        0.52      1.11 o 
  -1  29   4       16.66       14.67      2.27 o 
   0  29   4        9.28        6.66      1.74 o 
   1  29   4       87.27       83.35      4.56 o 
   2  29   4       99.39       98.12      4.99 o 
  -2  30   4        7.98        6.50      1.89 o 
  -1  30   4        2.73        4.40      1.58 o 
   0  30   4       99.23      108.22      5.20 o 
   1  30   4        7.43        6.28      1.83 o 
   2  30   4       31.82       33.58      3.28 o 
  -2  31   4       18.31       21.01      2.85 o 
  -1  31   4        3.01        1.34      1.28 o 
   0  31   4        6.50        7.87      1.97 o 
   1  31   4        0.02        0.00      1.10 o 
  -1  32   4      159.17      174.85      6.79 o 
   0  32   4        1.08        0.26      1.25 o 
  -6   1   5       83.03       91.16      4.59 o 
  -5   1   5       29.01       25.29      2.50 o 
  -4   1   5        4.36        5.46      1.41 o 
  -3   1   5        1.19        0.00      0.54 o 
  -2   1   5      107.13      119.11      2.46 o 
  -1   1   5       60.52       56.29      1.31 o 
   0   1   5      238.23      235.01      2.90 o 
   1   1   5       95.13       89.10      2.54 o 
   2   1   5      208.14      198.36      3.82 o 
   3   1   5      466.53      464.75      8.55 o 
   4   1   5       27.96       27.17      3.64 o 
   5   1   5        7.36        7.40      1.72 o 
   6   1   5       81.57       88.01      4.90 o 
  -6   2   5       30.93       32.62      3.03 o 
  -5   2   5        6.26        3.63      1.38 o 
  -4   2   5      144.48      137.26      6.26 o 
  -3   2   5        0.35        0.14      0.59 o 
  -2   2   5      206.91      199.27      3.23 o 
  -1   2   5       97.89       88.49      1.60 o 
   0   2   5       25.96       23.84      0.99 o 
   1   2   5       95.65       93.63      3.10 o 
   2   2   5     1398.16     1413.14     13.03 o 
   3   2   5       10.11       10.43      1.90 o 
   4   2   5      193.67      196.43      6.13 o 
   5   2   5        3.99        2.20      1.27 o 
   6   2   5       41.37       46.06      3.74 o 
  -6   3   5       10.12       11.86      2.35 o 
  -5   3   5      126.62      115.13      3.78 o 
  -4   3   5       38.76       38.81      2.16 o 
  -3   3   5       14.11       14.06      1.36 o 
  -2   3   5       14.28       14.91      1.07 o 
  -1   3   5        0.01        0.09      0.37 o 
   0   3   5      141.38      144.83      2.23 o 
   1   3   5      209.74      203.67      5.07 o 
   2   3   5        7.42        7.22      1.32 o 
   3   3   5      555.96      566.03     19.76 o 
   4   3   5      457.46      439.14     18.08 o 
   5   3   5       97.44       91.94      6.58 o 
   6   3   5       52.75       64.97      4.31 o 
  -6   4   5      168.78      173.49      6.21 o 
  -5   4   5       14.83       17.20      1.77 o 
  -4   4   5      194.23      183.23      4.43 o 
  -3   4   5        1.09        0.21      0.63 o 
  -2   4   5     2408.48     2369.54     48.68 o 
  -1   4   5       20.99        9.83      5.44 o 
   0   4   5      203.20      194.28      2.56 o 
   1   4   5      202.27      205.41      6.94 o 
   2   4   5        0.55        0.00      0.63 o 
   3   4   5      324.00      314.57     10.94 o 
   4   4   5        0.90        1.15      1.19 o 
   5   4   5        5.37        3.21      1.48 o 
   6   4   5       29.68       29.41      3.23 o 
  -6   5   5        0.10        0.03      1.30 o 
  -5   5   5        3.02        1.97      0.97 o 
  -4   5   5      221.48      229.21      6.97 o 
  -3   5   5       94.51       94.80      3.50 o 
  -2   5   5      341.52      342.56      9.26 o 
  -1   5   5      274.34      260.53      4.27 o 
   0   5   5      393.43      393.42     10.37 o 
   1   5   5      221.86      223.84      7.12 o 
   2   5   5       20.11       19.76      1.83 o 
   3   5   5      197.33      196.79      9.73 o 
   4   5   5      530.83      530.47     12.92 o 
   5   5   5       94.78       94.00      4.71 o 
  -6   6   5       44.07       41.68      3.36 o 
  -5   6   5      125.88      129.53      4.12 o 
  -4   6   5       25.93       23.21      1.82 o 
  -3   6   5      953.30      945.85     23.49 o 
  -2   6   5       60.19       57.31      4.38 o 
  -1   6   5       76.39       76.59      2.41 o 
   0   6   5       87.37       85.74      3.61 o 
   1   6   5       13.86       13.12      1.50 o 
   2   6   5      147.79      156.67      4.65 o 
   3   6   5        8.25        8.26      1.51 o 
   4   6   5      516.47      504.10     15.75 o 
   5   6   5       99.63       92.31      5.88 o 
  -6   7   5        5.78        6.44      1.82 o 
  -5   7   5       58.87       59.03      2.91 o 
  -4   7   5       46.20       52.98      2.58 o 
  -3   7   5        3.31        3.56      1.46 o 
  -2   7   5      852.72      853.25     10.35 o 
  -1   7   5        0.33        0.67      0.55 o 
   0   7   5       96.24      100.26      2.78 o 
   1   7   5       17.27       21.56      1.38 o 
   2   7   5      189.62      193.67      7.41 o 
   3   7   5        4.72        5.43      1.30 o 
   4   7   5        0.26        0.00      1.02 o 
   5   7   5        2.36        2.07      1.09 o 
  -6   8   5       19.18       18.36      2.65 o 
  -5   8   5        0.18        0.49      0.91 o 
  -4   8   5      291.73      276.26      5.67 o 
  -3   8   5      930.26      835.44     43.88 o 
  -2   8   5        7.58        8.09      1.20 o 
  -1   8   5        3.40        2.31      0.71 o 
   0   8   5       83.81       89.81      3.77 o 
   1   8   5      126.28      138.87      5.67 o 
   2   8   5       18.14       18.42      1.83 o 
   3   8   5       33.94       32.00      3.05 o 
   4   8   5        0.03        0.46      0.81 o 
   5   8   5        9.43        6.32      1.39 o 
  -6   9   5      119.09      117.26      5.38 o 
  -5   9   5      106.84       93.66      3.63 o 
  -4   9   5       94.88       95.28      5.40 o 
  -3   9   5      331.33      334.72      8.21 o 
  -2   9   5       48.16       51.36      2.20 o 
  -1   9   5      294.56      292.24      6.57 o 
   0   9   5        0.10        0.00      0.43 o 
   1   9   5      230.47      249.47     13.58 o 
   2   9   5        3.71        4.96      1.20 o 
   3   9   5        3.61        2.59      1.07 o 
   4   9   5      280.48      279.84      7.14 o 
   5   9   5      154.53      149.99      8.84 o 
  -6  10   5      427.53      431.44     14.36 o 
  -5  10   5        1.67        1.35      1.03 o 
  -4  10   5       10.10        8.75      1.37 o 
  -3  10   5      262.49      273.24      5.18 o 
  -2  10   5      378.98      382.87      8.46 o 
  -1  10   5       12.56       13.14      1.27 o 
   0  10   5      127.50      136.12      6.42 o 
   1  10   5       55.25       61.81      3.49 o 
   2  10   5       18.18       23.73      2.06 o 
   3  10   5       12.10       10.14      1.68 o 
   4  10   5      108.21      102.68      4.11 o 
   5  10   5      206.60      199.87      5.48 o 
  -6  11   5      134.34      130.01      6.85 o 
  -5  11   5      259.83      254.88      8.07 o 
  -4  11   5        2.54        1.59      0.96 o 
  -3  11   5       19.77       20.30      1.65 o 
  -2  11   5       97.96      103.19      3.36 o 
  -1  11   5        0.16        0.24      0.50 o 
   0  11   5        3.25        5.12      0.92 o 
   1  11   5       82.58       84.85      4.33 o 
   2  11   5        5.19        4.89      1.71 o 
   3  11   5       52.26       59.47      3.31 o 
   4  11   5        0.81        1.29      1.14 o 
   5  11   5        3.62        4.65      1.37 o 
  -5  12   5      131.29      128.66      4.34 o 
  -4  12   5        3.99        3.89      0.92 o 
  -3  12   5      177.74      185.92      4.44 o 
  -2  12   5       41.19       43.57      2.29 o 
  -1  12   5       15.32       18.84      1.48 o 
   0  12   5       36.57       39.02      2.06 o 
   1  12   5       16.36       13.28      1.22 o 
   2  12   5       30.88       33.98      4.33 o 
   3  12   5      143.37      154.65      5.28 o 
   4  12   5       53.51       50.01      7.33 o 
   5  12   5       52.56       62.46      7.11 o 
  -5  13   5      127.79      124.86      4.33 o 
  -4  13   5      231.68      240.45      6.75 o 
  -3  13   5       22.06       23.30      1.79 o 
  -2  13   5       93.07       95.82      3.16 o 
  -1  13   5       16.27       20.02      1.54 o 
   0  13   5      105.92      101.07      3.47 o 
   1  13   5       88.11      104.30      6.19 o 
   2  13   5       41.28       40.98      5.27 o 
   3  13   5      381.03      387.25     43.89 o 
   4  13   5        4.34        2.71      1.27 o 
   5  13   5        0.85        1.87      1.43 o 
  -5  14   5      159.84      157.94     10.64 o 
  -4  14   5        2.17        3.47      1.09 o 
  -3  14   5       65.93       63.33      2.76 o 
  -2  14   5       89.31       89.79      3.11 o 
  -1  14   5        8.17        8.61      1.19 o 
   0  14   5      151.49      149.86      8.00 o 
   1  14   5       80.97       84.65      6.86 o 
   2  14   5      121.05      118.97     12.49 o 
   3  14   5        1.17        1.52      1.02 o 
   4  14   5        2.75        3.85      1.42 o 
   5  14   5        2.39        0.64      1.23 o 
  -5  15   5        5.35        4.69      1.31 o 
  -4  15   5       29.32       34.51      2.27 o 
  -3  15   5      133.27      124.40      8.04 o 
  -2  15   5      159.46      161.42      4.18 o 
  -1  15   5      135.09      124.74      8.78 o 
   0  15   5        6.51        6.44      1.33 o 
   1  15   5       63.09       70.58      6.11 o 
   2  15   5       50.08       49.03      8.56 o 
   3  15   5        3.96        4.11      2.25 o 
   4  15   5       24.12       21.58      2.51 o 
   5  15   5      160.47      166.01     23.03 o 
  -5  16   5       29.46       28.12      2.90 o 
  -4  16   5       89.89       91.77      3.75 o 
  -3  16   5       15.32       17.52      1.72 o 
  -2  16   5      411.15      422.71     18.90 o 
  -1  16   5       50.99       47.01      2.46 o 
   0  16   5        8.95       11.34      1.32 o 
   1  16   5      160.29      178.24     13.41 o 
   2  16   5       38.74       34.27      5.08 o 
   3  16   5        4.12        1.95      1.17 o 
   4  16   5        0.72        1.28      1.30 o 
   5  16   5      132.37      134.19     12.11 o 
  -5  17   5       65.16       64.04      5.69 o 
  -4  17   5       60.39       59.91      3.01 o 
  -3  17   5      253.98      259.44     10.75 o 
  -2  17   5      309.38      323.06     15.54 o 
  -1  17   5       28.00       29.14      2.12 o 
   0  17   5       54.43       63.69      5.58 o 
   1  17   5        0.50        0.21      0.72 o 
   2  17   5       72.31       72.01      8.83 o 
   3  17   5       70.17       74.81      4.44 o 
   4  17   5       74.85       79.29      6.66 o 
  -5  18   5       46.31       64.85      5.45 o 
  -4  18   5        0.42        0.67      0.90 o 
  -3  18   5        8.09        9.53      1.46 o 
  -2  18   5       18.68       20.01      1.78 o 
  -1  18   5     1111.02     1177.79     83.80 o 
   0  18   5        9.94        9.54      1.31 o 
   1  18   5        1.40        0.82      0.85 o 
   2  18   5      344.01      355.36     58.22 o 
   3  18   5        1.59        0.64      1.09 o 
   4  18   5        8.29       14.03      2.32 o 
  -5  19   5       29.53       34.32      3.51 o 
  -4  19   5        9.62       10.67      1.66 o 
  -3  19   5      233.91      234.04     13.68 o 
  -2  19   5      203.30      200.73     14.60 o 
  -1  19   5        5.68        5.21      1.19 o 
   0  19   5      425.99      467.83     46.92 o 
   1  19   5        0.41        0.70      0.90 o 
   2  19   5       18.57       21.84      4.07 o 
   3  19   5      399.94      388.41     46.37 o 
   4  19   5      139.82      155.21     16.55 o 
  -4  20   5        6.91        7.40      1.51 o 
  -3  20   5        0.00        0.06      0.80 o 
  -2  20   5      192.57      195.56     15.84 o 
  -1  20   5      308.67      339.10     20.44 o 
   0  20   5      432.53      475.57     47.41 o 
   1  20   5        3.05        2.27      1.10 o 
   2  20   5      299.68      345.48     34.37 o 
   3  20   5      222.32      254.00     33.30 o 
   4  20   5       45.23       40.02      3.38 o 
  -4  21   5      218.05      218.87     13.30 o 
  -3  21   5      107.16       94.63     10.19 o 
  -2  21   5       57.60       62.75      4.78 o 
  -1  21   5      105.48      111.16     11.36 o 
   0  21   5       25.28       32.08      3.30 o 
   1  21   5      350.89      319.13      7.92 o 
   2  21   5      593.20      642.08     64.43 o 
   3  21   5        5.51        6.90      1.79 o 
   4  21   5        4.52        2.35      1.58 o 
  -4  22   5        3.26        2.02      1.11 o 
  -3  22   5        7.60        8.11      1.64 o 
  -2  22   5       21.45       21.41      1.96 o 
  -1  22   5      120.57      125.03     11.80 o 
   0  22   5        3.90        4.13      1.34 o 
   1  22   5      334.84      326.36     10.94 o 
   2  22   5        1.42        1.01      1.15 o 
   3  22   5       15.47       17.52      2.40 o 
   4  22   5       31.88       31.50      3.21 o 
  -4  23   5        8.21        7.73      1.65 o 
  -3  23   5      133.82      146.46     11.59 o 
  -2  23   5        0.13        0.00      0.85 o 
  -1  23   5       90.01      100.00     10.54 o 
   0  23   5      104.90      106.93      4.75 o 
   1  23   5      436.36      411.89     12.89 o 
   2  23   5        1.97        0.29      1.12 o 
   3  23   5       42.47       44.45      4.20 o 
  -3  24   5      228.05      223.70     18.07 o 
  -2  24   5        1.50        1.04      0.97 o 
  -1  24   5        4.56        3.15      1.28 o 
   0  24   5      131.43      123.33      6.71 o 
   1  24   5      239.67      222.50      7.02 o 
   2  24   5        1.73        1.62      1.27 o 
   3  24   5      453.24      523.65     58.06 o 
  -3  25   5        0.00        1.04      1.19 o 
  -2  25   5      121.02      110.26      5.12 o 
  -1  25   5        1.22        0.41      1.02 o 
   0  25   5      105.25      102.64      4.86 o 
   1  25   5        5.54        3.85      1.95 o 
   2  25   5        7.20        6.37      1.83 o 
   3  25   5       54.33       56.69      3.59 o 
  -3  26   5       62.34       62.46      4.10 o 
  -2  26   5       21.55       20.52      2.61 o 
  -1  26   5      161.89      155.53      6.74 o 
   0  26   5      119.50      122.66      5.35 o 
   1  26   5       13.43       10.21      2.06 o 
   2  26   5        3.29        3.01      1.41 o 
  -2  27   5       34.78       34.98      3.23 o 
  -1  27   5        5.98        5.78      1.64 o 
   0  27   5       48.22       48.88      3.57 o 
   1  27   5       30.33       31.65      3.08 o 
   2  27   5        0.89        1.53      1.44 o 
  -2  28   5       19.95       20.14      2.78 o 
  -1  28   5       23.64       22.98      2.82 o 
   0  28   5      103.40      101.81      5.12 o 
   1  28   5       47.71       43.44      3.57 o 
   2  28   5       54.32       61.15      6.04 o 
  -1  29   5        4.54        3.76      1.61 o 
   0  29   5       45.40       41.09      3.47 o 
   1  29   5      116.49      108.44      5.39 o 
   0  30   5      184.26      171.29      6.75 o 
  -5   0   6      183.11      173.73      8.83 o 
  -4   0   6        4.09        1.71      1.66 o 
  -3   0   6       18.38       15.35      2.83 o 
  -2   0   6      339.73      309.05      9.90 o 
  -1   0   6       37.30       32.52      3.21 o 
   0   0   6      385.88      355.19      6.17 o 
   1   0   6       34.40       32.88      2.97 o 
   2   0   6     1999.79     1936.65     24.34 o 
   3   0   6      279.42      269.15     10.00 o 
   4   0   6       11.70       10.59      2.94 o 
   5   0   6      296.74      313.27     12.52 o 
  -5   1   6       33.84       32.70      3.64 o 
  -4   1   6       38.10       31.96      2.70 o 
  -3   1   6        7.85        9.12      1.70 o 
  -2   1   6        9.96        7.62      1.49 o 
  -1   1   6        0.40        0.58      0.63 o 
   0   1   6       45.02       40.79      3.15 o 
   1   1   6      174.33      171.55      3.30 o 
   2   1   6      909.15      875.43     11.61 o 
   3   1   6      584.83      630.41     10.67 o 
   4   1   6        5.10        8.18      2.57 o 
   5   1   6       26.26       28.60      3.12 o 
  -5   2   6       23.95       18.09      2.42 o 
  -4   2   6        1.81        3.26      1.68 o 
  -3   2   6       39.16       39.37      2.83 o 
  -2   2   6        3.08        2.87      1.44 o 
  -1   2   6      373.06      374.72      5.44 o 
   0   2   6       48.19       47.91      1.72 o 
   1   2   6       63.44       62.54      2.36 o 
   2   2   6      100.74      102.54      4.14 o 
   3   2   6      684.54      696.60     16.61 o 
   4   2   6       12.13       11.83      4.15 o 
   5   2   6        6.87        6.46      1.93 o 
  -5   3   6      113.68      105.31      4.92 o 
  -4   3   6       63.82       59.63      3.64 o 
  -3   3   6       74.13       74.81      3.78 o 
  -2   3   6       21.65       24.06      5.05 o 
  -1   3   6      367.47      358.72      4.68 o 
   0   3   6       13.91       17.08      1.51 o 
   1   3   6       41.98       43.07      2.03 o 
   2   3   6      799.13      763.38     19.15 o 
   3   3   6        8.74        9.71      1.78 o 
   4   3   6      145.94      155.54      7.11 o 
   5   3   6        2.59        1.12      1.87 o 
  -5   4   6       33.62       27.17      2.87 o 
  -4   4   6       44.10       45.89      3.25 o 
  -3   4   6       13.94       12.92      1.93 o 
  -2   4   6      745.64      701.91     23.49 o 
  -1   4   6      326.18      306.14      8.03 o 
   0   4   6       74.74       76.05      2.19 o 
   1   4   6      230.13      223.53      4.38 o 
   2   4   6       88.82       82.13      3.71 o 
   3   4   6        0.26        0.82      1.42 o 
   4   4   6       97.02      107.80      5.80 o 
   5   4   6       51.78       51.66      3.87 o 
  -5   5   6       17.57       13.94      2.33 o 
  -4   5   6      377.61      361.83      8.51 o 
  -3   5   6       97.25       90.74      3.22 o 
  -2   5   6       57.67       52.48      2.39 o 
  -1   5   6      587.70      519.75     55.77 o 
   0   5   6      617.27      599.24      7.05 o 
   1   5   6        9.04       10.59      1.20 o 
   2   5   6       18.73       24.30      2.21 o 
   3   5   6        6.63       11.16      2.83 o 
   4   5   6       13.59       14.15      2.24 o 
   5   5   6       31.41       34.24      3.33 o 
  -5   6   6        3.36        3.70      1.51 o 
  -4   6   6      137.25      125.47      5.32 o 
  -3   6   6      717.49      719.31     22.11 o 
  -2   6   6      431.75      403.80      6.32 o 
  -1   6   6      112.95      108.04      3.14 o 
   0   6   6      143.68      134.71      3.45 o 
   1   6   6        1.55        2.90      0.85 o 
   2   6   6      111.83      111.40     10.83 o 
   3   6   6        2.75        3.73      1.28 o 
   4   6   6      121.29      123.64     11.26 o 
   5   6   6        3.86        3.24      2.19 o 
  -5   7   6        1.48        2.49      1.47 o 
  -4   7   6      146.91      131.21      4.14 o 
  -3   7   6        0.98        0.71      0.82 o 
  -2   7   6       84.18       63.96     15.65 o 
  -1   7   6      147.07      142.87      3.60 o 
   0   7   6       39.45       32.80      1.81 o 
   1   7   6      590.66      623.80     25.49 o 
   2   7   6       21.08       21.89      2.15 o 
   3   7   6       37.70       37.27      2.86 o 
   4   7   6       37.06       35.18      5.13 o 
   5   7   6        7.44        9.20      2.12 o 
  -5   8   6       20.96       18.19      2.55 o 
  -4   8   6       15.34       16.63      1.80 o 
  -3   8   6       45.71       46.04      2.46 o 
  -2   8   6      282.08      247.00     36.81 o 
  -1   8   6       81.16       83.43      2.97 o 
   0   8   6       17.69       16.37      1.42 o 
   1   8   6      182.13      178.44      8.12 o 
   2   8   6        1.13        0.41      0.81 o 
   3   8   6        9.64        9.08      1.71 o 
   4   8   6        7.37       10.37      4.73 o 
   5   8   6       79.90       73.71      4.46 o 
  -5   9   6       36.58       46.46      5.13 o 
  -4   9   6      149.98      145.01      4.70 o 
  -3   9   6      120.81      117.66      3.80 o 
  -2   9   6       13.36       12.33      1.35 o 
  -1   9   6        0.69        0.25      0.59 o 
   0   9   6      127.08      123.63      6.09 o 
   1   9   6       24.74       26.80      1.71 o 
   2   9   6       13.59       13.16      1.80 o 
   3   9   6        5.45        6.93      1.64 o 
   4   9   6        1.93        1.11      1.27 o 
   5   9   6        3.36        2.98      1.61 o 
  -5  10   6        0.09        0.73      1.09 o 
  -4  10   6        0.86        2.32      1.57 o 
  -3  10   6       29.22       34.70      2.62 o 
  -2  10   6       66.20       64.84      2.66 o 
  -1  10   6       88.73       93.39      3.07 o 
   0  10   6      373.59      379.80     14.37 o 
   1  10   6      132.64      138.63      6.91 o 
   2  10   6        0.47        0.01      0.81 o 
   3  10   6      107.09      119.45     17.04 o 
   4  10   6        1.18        0.00      1.06 o 
  -5  11   6       39.28       37.13      2.66 o 
  -4  11   6       62.53       61.04      3.66 o 
  -3  11   6      137.88      133.72      4.99 o 
  -2  11   6      131.63      136.93      3.85 o 
  -1  11   6        2.69        1.09      0.65 o 
   0  11   6       69.00       74.90      2.79 o 
   1  11   6       97.03      102.75      7.69 o 
   2  11   6        2.27        0.18      0.79 o 
   3  11   6        0.36        1.52      1.28 o 
   4  11   6       25.11       19.65      2.53 o 
  -5  12   6      171.12      170.78      9.19 o 
  -4  12   6       10.50       11.49      1.67 o 
  -3  12   6       15.10       15.72      1.63 o 
  -2  12   6       16.56       17.44      1.61 o 
  -1  12   6       55.20       58.50      2.99 o 
   0  12   6       62.01       58.10      2.74 o 
   1  12   6      418.72      376.11      7.94 o 
   2  12   6       37.60       40.01      5.03 o 
   3  12   6      101.04       95.06      6.53 o 
   4  12   6      107.00      110.92     10.43 o 
  -5  13   6        0.63        1.07      1.15 o 
  -4  13   6       33.00       33.22      2.46 o 
  -3  13   6       30.98       33.04      2.20 o 
  -2  13   6       61.34       56.03      2.61 o 
  -1  13   6        0.07        0.06      0.67 o 
   0  13   6        0.07        0.00      0.58 o 
   1  13   6       15.52       19.07      2.10 o 
   2  13   6       12.10       11.83      1.83 o 
   3  13   6      152.63      159.66     21.90 o 
   4  13   6      101.63      112.72     11.79 o 
  -5  14   6       37.58       46.20      3.05 o 
  -4  14   6        1.63        1.81      1.11 o 
  -3  14   6        6.50        6.96      1.31 o 
  -2  14   6       13.78       14.89      1.59 o 
  -1  14   6      283.20      298.91     11.84 o 
   0  14   6        2.82        2.47      0.95 o 
   1  14   6       25.95       26.34      2.36 o 
   2  14   6      214.31      225.90     34.37 o 
   3  14   6       15.64       16.08      2.25 o 
   4  14   6        0.14        0.00      1.21 o 
  -4  15   6       79.02       83.24      6.90 o 
  -3  15   6        0.39        0.00      0.73 o 
  -2  15   6      207.31      213.03     11.52 o 
  -1  15   6        0.51        0.71      0.72 o 
   0  15   6        1.04        1.30      0.77 o 
   1  15   6        0.55        0.20      0.77 o 
   2  15   6        0.15        0.00      0.91 o 
   3  15   6       74.04       85.32     10.56 o 
   4  15   6       23.28       20.63      2.70 o 
  -4  16   6      114.20      102.44      8.05 o 
  -3  16   6        0.75        0.44      0.80 o 
  -2  16   6      583.36      574.75     16.20 o 
  -1  16   6      578.02      616.33     36.59 o 
   0  16   6        3.26        2.62      0.94 o 
   1  16   6       16.36       17.19      2.13 o 
   2  16   6       14.54       13.97      2.49 o 
   3  16   6      162.40      155.16     21.69 o 
   4  16   6        6.17        5.74      2.43 o 
  -4  17   6       59.55       60.34      4.04 o 
  -3  17   6       58.11       66.73      3.15 o 
  -2  17   6       55.31       59.13      2.91 o 
  -1  17   6      219.64      221.84     11.86 o 
   0  17   6       55.22       57.32      3.71 o 
   1  17   6        5.93        4.19      1.40 o 
   2  17   6        0.96        0.86      1.44 o 
   3  17   6       76.29       77.26      8.21 o 
   4  17   6       12.25       13.03      4.95 o 
  -4  18   6       67.14       82.66     12.60 o 
  -3  18   6        0.40        1.78      1.01 o 
  -2  18   6       21.03       21.38      1.99 o 
  -1  18   6      585.84      629.21     43.02 o 
   0  18   6        0.15        0.00      0.71 o 
   1  18   6       37.33       40.82      3.26 o 
   2  18   6        1.06        1.62      1.52 o 
   3  18   6       75.82       75.84      8.05 o 
  -4  19   6        4.72        4.55      1.43 o 
  -3  19   6       69.70       72.46      3.37 o 
  -2  19   6      531.51      564.13     26.46 o 
  -1  19   6        0.00        0.00      0.79 o 
   0  19   6      223.69      240.85     25.84 o 
   1  19   6       98.95       92.05      4.48 o 
   2  19   6        0.85        0.51      1.00 o 
   3  19   6       18.62       15.10      2.34 o 
  -4  20   6      122.69      125.45      6.95 o 
  -3  20   6        3.16        2.98      1.16 o 
  -2  20   6        1.21        0.76      0.92 o 
  -1  20   6       21.31       21.61      2.03 o 
   0  20   6      699.97      744.97     70.35 o 
   1  20   6        3.44        2.11      1.23 o 
   2  20   6      164.67      161.65      6.16 o 
   3  20   6        9.46       11.02      2.19 o 
  -3  21   6       57.11       62.19      5.64 o 
  -2  21   6       25.90       26.61      2.28 o 
  -1  21   6        9.47       11.37      1.65 o 
   0  21   6       20.74       21.08      2.38 o 
   1  21   6        0.91        1.63      1.17 o 
   2  21   6      340.80      334.18      8.87 o 
   3  21   6       56.45       62.42      5.83 o 
  -3  22   6      141.94      136.89     11.31 o 
  -2  22   6        0.00        0.07      0.87 o 
  -1  22   6       82.33       86.45      5.92 o 
   0  22   6      131.12      143.94     14.79 o 
   1  22   6      347.83      356.98      9.04 o 
   2  22   6        0.60        0.22      0.98 o 
   3  22   6       23.21       25.94      4.23 o 
  -3  23   6        0.79        2.26      1.23 o 
  -2  23   6        0.37        0.89      0.98 o 
  -1  23   6       28.45       32.41      3.00 o 
   0  23   6      192.54      182.79      6.54 o 
   1  23   6      388.94      399.23      9.70 o 
   2  23   6       78.81       77.05      4.56 o 
  -2  24   6       23.99       24.22      2.29 o 
  -1  24   6        1.20        1.28      1.01 o 
   0  24   6       91.22       90.53      4.76 o 
   1  24   6      202.55      193.53      6.92 o 
   2  24   6        1.28        0.88      1.26 o 
  -2  25   6        4.26        3.81      1.41 o 
  -1  25   6       15.07       15.50      2.43 o 
   0  25   6      102.60      108.55      5.29 o 
   1  25   6       57.45       59.15      4.01 o 
  -1  26   6        0.01        0.00      1.17 o 
   0  26   6       16.17       14.49      2.41 o 
   1  26   6      138.06      139.91      6.11 o 
  -5   1   7       19.75       16.98      2.63 o 
  -4   1   7       39.28       36.29      3.10 o 
  -3   1   7       40.18       36.32      2.97 o 
  -2   1   7       38.56       41.49      2.97 o 
  -1   1   7       56.03       54.62      3.20 o 
   0   1   7        2.55        2.95      0.84 o 
   1   1   7       14.72       15.34      1.25 o 
   2   1   7       16.15       13.11      1.94 o 
   3   1   7      577.48      583.61     11.06 o 
   4   1   7       19.04       20.73      2.72 o 
  -5   2   7       64.35       69.46      4.42 o 
  -4   2   7        3.78        3.10      1.47 o 
  -3   2   7       10.20        6.54      1.64 o 
  -2   2   7        0.27        0.26      0.86 o 
  -1   2   7      129.13      120.75      4.63 o 
   0   2   7       16.64       17.37      1.54 o 
   1   2   7        3.28        3.93      0.82 o 
   2   2   7      347.56      336.72     19.18 o 
   3   2   7      977.09     1019.53     20.57 o 
   4   2   7       20.04       16.85      2.53 o 
  -5   3   7        5.15        7.64      2.06 o 
  -4   3   7       25.89       28.12      2.95 o 
  -3   3   7       17.49       17.89      2.65 o 
  -2   3   7      171.63      160.30      6.98 o 
  -1   3   7       78.14       73.08      3.67 o 
   0   3   7        1.66        2.22      0.81 o 
   1   3   7        0.20        0.86      0.60 o 
   2   3   7       22.74       27.84      4.12 o 
   3   3   7        5.99        3.96      2.35 o 
   4   3   7       34.42       35.81      3.58 o 
  -5   4   7       28.04       30.00      3.25 o 
  -4   4   7        0.10        0.43      1.19 o 
  -3   4   7        7.09        4.87      1.61 o 
  -2   4   7      512.49      469.37      9.47 o 
  -1   4   7       21.21       22.73      2.27 o 
   0   4   7       14.06       13.94      1.45 o 
   1   4   7       64.43       69.19      2.38 o 
   2   4   7        7.67       10.57      1.83 o 
   3   4   7      129.08      128.09      5.33 o 
   4   4   7      166.32      170.41      6.54 o 
  -4   5   7        1.63        1.25      1.26 o 
  -3   5   7       10.61        4.55      1.63 o 
  -2   5   7       99.79       99.06      4.46 o 
  -1   5   7        6.56        6.65      1.47 o 
   0   5   7      379.80      388.39      6.67 o 
   1   5   7       12.66       11.59      1.70 o 
   2   5   7        1.95        3.05      1.71 o 
   3   5   7      147.85      145.79     12.92 o 
   4   5   7        0.81        0.00      1.23 o 
  -4   6   7        1.82        3.10      1.93 o 
  -3   6   7      894.34      859.35     13.96 o 
  -2   6   7      236.23      217.85     10.70 o 
  -1   6   7        5.21        4.56      1.26 o 
   0   6   7        5.07        5.07      1.04 o 
   1   6   7        7.97        9.49      1.59 o 
   2   6   7        0.90        0.83      1.23 o 
   3   6   7       33.72       32.62      2.95 o 
   4   6   7        3.21        3.30      1.79 o 
  -4   7   7      290.22      271.44     13.56 o 
  -3   7   7     1469.95     1441.17     48.06 o 
  -2   7   7       55.17       47.99      3.23 o 
  -1   7   7        0.00        0.00      0.65 o 
   0   7   7       24.92       25.77      1.78 o 
   1   7   7       72.53       68.69      3.72 o 
   2   7   7        0.68        0.00      1.07 o 
   3   7   7       72.17       79.31      4.95 o 
   4   7   7       26.68       29.88      3.14 o 
  -4   8   7        0.46        0.00      1.28 o 
  -3   8   7       31.50       18.86      2.53 o 
  -2   8   7       13.24       15.74      2.14 o 
  -1   8   7        3.28        3.50      0.93 o 
   0   8   7        9.49        8.22      1.25 o 
   1   8   7      208.20      208.68      6.02 o 
   2   8   7       92.29      105.70      5.32 o 
   3   8   7       11.53       12.29      2.78 o 
   4   8   7       71.20       72.17      6.12 o 
  -4   9   7       60.98       55.28      3.86 o 
  -3   9   7        6.18        7.07      1.79 o 
  -2   9   7        6.04        4.99      2.67 o 
  -1   9   7       30.55       33.98      2.07 o 
   0   9   7      231.24      218.95      4.90 o 
   1   9   7       38.00       41.05      2.87 o 
   2   9   7        0.82        0.36      0.93 o 
   3   9   7       47.10       48.72      3.44 o 
   4   9   7       81.24       90.03      6.53 o 
  -4  10   7      109.38      108.19     10.86 o 
  -3  10   7       13.23       10.30      2.49 o 
  -2  10   7        7.64        6.11      1.51 o 
  -1  10   7       26.66       28.66      1.99 o 
   0  10   7       66.37       67.04      2.82 o 
   1  10   7        0.03        0.00      0.77 o 
   2  10   7       87.61       87.28      4.87 o 
   3  10   7        6.15        7.18      1.75 o 
   4  10   7        0.01        0.88      1.44 o 
  -4  11   7        0.01        0.79      1.44 o 
  -3  11   7       38.94       35.90      4.33 o 
  -2  11   7        0.44        0.59      0.93 o 
  -1  11   7       15.89       18.25      1.72 o 
   0  11   7       64.38       59.95      2.73 o 
   1  11   7        0.65        0.00      0.78 o 
   2  11   7        3.62        3.32      1.93 o 
   3  11   7       20.49       25.93      5.48 o 
  -4  12   7       32.81       32.20      3.29 o 
  -3  12   7        6.91        7.73      1.47 o 
  -2  12   7        1.06        2.61      0.95 o 
  -1  12   7       46.01       45.60      2.48 o 
   0  12   7        0.04        0.00      0.72 o 
   1  12   7        0.13        0.44      0.92 o 
   2  12   7        0.56        0.70      1.23 o 
   3  12   7       33.13       32.55      5.11 o 
  -4  13   7        8.30       10.27      1.78 o 
  -3  13   7       85.19       87.96      4.47 o 
  -2  13   7       42.75       44.07      2.52 o 
  -1  13   7       82.95       87.22      3.39 o 
   0  13   7        2.03        1.56      0.84 o 
   1  13   7       60.35       59.01      3.57 o 
   2  13   7       28.22       25.78      3.85 o 
   3  13   7      154.07      160.88     20.75 o 
  -4  14   7        3.53        4.76      1.66 o 
  -3  14   7        0.20        0.00      1.09 o 
  -2  14   7        0.09        1.06      0.92 o 
  -1  14   7      185.53      187.42      4.92 o 
   0  14   7        3.06        5.32      1.18 o 
   1  14   7       34.36       28.23      2.66 o 
   2  14   7       97.04       82.64      6.20 o 
   3  14   7        2.26        1.04      1.31 o 
  -3  15   7       29.87       34.48      3.08 o 
  -2  15   7      128.68      136.39      6.19 o 
  -1  15   7        4.96        3.29      1.10 o 
   0  15   7       19.57       19.52      1.85 o 
   1  15   7       26.79       22.30      2.51 o 
   2  15   7      263.24      252.16      7.58 o 
   3  15   7       59.99       59.64      6.36 o 
  -3  16   7       17.50       15.78      2.42 o 
  -2  16   7      426.62      478.97     12.26 o 
  -1  16   7       99.90      109.94      3.96 o 
   0  16   7       70.28       77.12      6.45 o 
   1  16   7       26.06       26.67      2.68 o 
   2  16   7       29.60       32.94      3.12 o 
   3  16   7       10.56        9.15      3.00 o 
  -3  17   7       20.56       21.52      2.70 o 
  -2  17   7      225.63      241.34      6.60 o 
  -1  17   7      255.62      264.33     14.06 o 
   0  17   7       39.45       41.85      3.17 o 
   1  17   7       32.57       32.79      2.99 o 
   2  17   7        0.08        0.31      1.09 o 
  -3  18   7        1.74        1.77      1.45 o 
  -2  18   7       32.56       35.11      2.57 o 
  -1  18   7      755.34      798.77     48.50 o 
   0  18   7      138.74      132.78      5.48 o 
   1  18   7        9.71       10.19      2.27 o 
   2  18   7       17.81       15.01      2.42 o 
  -2  19   7        4.42        4.98      1.38 o 
  -1  19   7      186.92      209.96     14.24 o 
   0  19   7       59.37       57.23      3.78 o 
   1  19   7        1.33        1.05      1.14 o 
   2  19   7        1.00        0.42      1.23 o 
  -2  20   7      297.28      326.23     18.42 o 
  -1  20   7        7.28        7.11      1.53 o 
   0  20   7       77.08       80.49      4.48 o 
   1  20   7        0.19        1.25      1.23 o 
   2  20   7      335.42      348.94      9.47 o 
  -2  21   7       15.94       16.73      2.07 o 
  -1  21   7       23.53       34.16      2.62 o 
   0  21   7        1.32        1.93      1.26 o 
   1  21   7        2.72        6.65      1.83 o 
  -1  22   7       38.70       46.35      7.63 o 
   0  22   7        7.44        4.50      1.68 o 
   1  22   7      416.92      417.03     16.07 o 
  -3   0   8       18.16       19.15      3.64 o 
  -2   0   8      121.54      126.82      7.65 o 
  -1   0   8       14.18       10.11      2.67 o 
   0   0   8      109.14      107.94      6.53 o 
   2   0   8     2345.65     2540.73     32.25 o 
   3   0   8     1397.32     1450.46     26.10 o 
  -3   1   8        0.00        0.00      1.05 o 
  -2   1   8        1.13        1.58      1.19 o 
  -1   1   8       18.62       16.57      2.21 o 
   0   1   8       10.93        7.81      1.70 o 
   2   1   8      235.12      268.01      9.15 o 
   3   1   8       42.21       34.44      3.44 o 
  -3   2   8        1.46        2.25      1.36 o 
  -2   2   8      102.05      101.65      4.88 o 
  -1   2   8       75.26       72.17      3.97 o 
   0   2   8       71.61       69.90      3.78 o 
   1   2   8       51.89       54.66      4.76 o 
   2   2   8       46.31       49.87      3.57 o 
   3   2   8       61.26       76.54      6.53 o 
  -3   3   8       34.17       35.75      3.58 o 
  -2   3   8        6.39        5.67      1.70 o 
  -1   3   8        0.00        1.37      1.09 o 
   0   3   8       31.42       31.69      5.46 o 
   1   3   8       12.54       13.00      2.78 o 
   2   3   8        2.75        5.00      1.70 o 
   3   3   8        0.06        0.76      2.33 o 
  -3   4   8        3.15        4.52      1.57 o 
  -2   4   8       75.15       69.64      4.12 o 
  -1   4   8      129.90      120.81      5.09 o 
   0   4   8      325.29      325.73     13.69 o 
   1   4   8       17.14       17.95      2.17 o 
   2   4   8       65.96       54.98      5.13 o 
   3   4   8       14.74       13.71      2.42 o 
  -3   5   8      275.93      249.43      7.83 o 
  -2   5   8      389.37      375.15     17.54 o 
  -1   5   8       38.06       35.53      2.89 o 
   0   5   8       31.51       30.97      2.68 o 
   1   5   8        4.16        2.72      1.18 o 
   2   5   8       59.74       61.97      3.86 o 
   3   5   8       18.13       16.71      2.55 o 
  -3   6   8       59.68       52.20      3.85 o 
  -2   6   8       79.99       65.48      4.04 o 
  -1   6   8        0.31        0.70      1.06 o 
   0   6   8       50.53       51.88      3.69 o 
   1   6   8        5.46        4.50      1.46 o 
   2   6   8        0.29        0.64      1.50 o 
   3   6   8        3.55        3.63      1.61 o 
  -3   7   8      283.08      289.51      9.76 o 
  -2   7   8        2.14        0.70      1.15 o 
  -1   7   8       13.98       13.75      2.14 o 
   0   7   8        2.93        3.48      1.08 o 
   1   7   8       24.50       27.12      3.80 o 
   2   7   8        5.40        6.42      2.41 o 
  -3   8   8      277.76      261.21      8.13 o 
  -2   8   8       44.95       53.03      3.69 o 
  -1   8   8        3.68        2.19      1.15 o 
   0   8   8        4.01        4.86      1.46 o 
   1   8   8        4.49        3.64      2.03 o 
   2   8   8       61.52       57.66      5.40 o 
  -3   9   8      194.10      208.84     16.21 o 
  -2   9   8      288.25      294.13     14.76 o 
  -1   9   8        7.59        4.62      1.55 o 
   0   9   8       47.47       46.49      3.19 o 
   1   9   8      324.16      299.42     11.34 o 
   2   9   8        5.34        4.12      2.19 o 
  -3  10   8       14.12       10.97      2.29 o 
  -2  10   8       36.20       38.40      3.29 o 
  -1  10   8       81.13       85.15      6.20 o 
   0  10   8       61.30       62.90      3.70 o 
   1  10   8        0.22        0.47      1.09 o 
   2  10   8       23.18       22.14      2.70 o 
  -3  11   8       50.81       49.52      3.88 o 
  -2  11   8        7.09        6.92      1.91 o 
  -1  11   8       36.51       33.80      4.23 o 
   0  11   8      330.91      331.60      8.17 o 
   1  11   8       88.10       85.21      4.40 o 
   2  11   8        2.07        2.00      1.32 o 
  -2  12   8        1.59        3.37      2.19 o 
  -1  12   8        9.87        7.43      2.67 o 
   0  12   8       78.61       86.46      4.35 o 
   1  12   8        6.15        5.91      1.68 o 
   2  12   8        0.02        0.79      1.30 o 
  -2  13   8        3.16        4.33      2.35 o 
  -1  13   8       28.84       29.94      2.32 o 
   0  13   8      118.08      121.15      5.14 o 
   1  13   8      136.95      127.25      5.70 o 
  -2  14   8      193.39      222.56     10.54 o 
  -1  14   8        6.64        7.81      1.55 o 
   0  14   8        0.63        0.58      1.07 o 
   1  14   8       19.80       21.29      2.63 o 
  -2  15   8      215.51      234.96     11.77 o 
  -1  15   8       11.37       13.51      1.85 o 
   0  15   8        1.88        1.25      1.27 o 
   1  15   8       50.71       48.61      3.61 o 
  -1  16   8       44.98       49.40      2.99 o 
   0  16   8       21.42       21.50      2.62 o 
   0  17   8       12.57       12.37      2.24 o 
  -1   1   9        7.38        6.85      1.82 o 
   0   1   9        2.76        1.04      1.34 o 
  -1   2   9       80.66       76.33      4.44 o 
   0   2   9        3.15        3.94      1.53 o 
  -1   3   9        5.04        5.92      1.81 o 
   0   3   9        1.24        1.39      1.66 o 
  -1   4   9      210.60      214.74      7.26 o 
   0   4   9        8.69        6.36      2.51 o 
                                                 
